# Supplementary material for: Algorithm design of a combinatorial mathematical model for computer random signals
Source: PeerJ Comput Sci. 2024 Feb 27;10:e1873. doi: 10.7717/peerj-cs.1873 (PMC10909170; doi:10.7717/peerj-cs.1873)
Supplement: Supplemental Information 2 [file peerj-cs-10-1873-s002.csv]

Innovation in Database Management: Computer Science vs. Engineering.
High performance prime field multiplication for GPU.
enchanted scissors: a scissor interface for support in cutting and interactive fabrication.
Detection of channel degradation attack by Intermediary Node in Linear Networks.
Pinning a Complex Network through the Betweenness Centrality Strategy.
Analysis and Design of Memoryless Interconnect Encoding Scheme.
Dynamic bluescreens.
A Quantitative Assured Forwarding Service.
Automatic sanitization of social network data to prevent inference attacks.
A &#916;&#931; IR-UWB radar with sub-mm ranging capability for human body monitoring systems.
Architecture of a multi-slot main memory system for 3.2 Gbps operation.
Rule-based Service Customization via Houdini.
Business Policy Modeling and Enforcement in Databases.
A high speed and high linearity OTA in 1-V power supply voltage.
PREDIcT: Towards Predicting the Runtime of Large Scale Iterative Analytics.
SocialSensor: sensing user generated input for improved media discovery and experience.
Parametric keyframe interpolation incorporating kinetic adjustment and phrasing control.
An Explanation for Unexpected 802.11 Outdoor Link-level Measurement Results.
Hot Block Clustering for Disk Arrays with Dynamic Striping.
Analysis of propagation delay in 3 - D stacked DRAM.
ISHair: importance sampling for hair scattering.
Green Wave: Latency and Capacity-Efficient Sleep Scheduling for Wireless Networks.
Exploiting innocuous activity for correlating users across sites.
Optimized numerical mapping scheme for filter-based exon location in DNA using a quasi-Newton algorithm.
Nyquist criterion based design of continuous time Sigma Delta modulators.
Fast Transient Simulation of Lossy Transmission Lines.
Image sensor with focal plane polarization sensitivity.
Power-oriented delay budgeting for combinational circuits.
Sensor Network Navigation without Locations.
Simplified logic design methodology for fuzzy membership function based robust detection of maternal modulus maxima location: A low complexity Fetal ECG extraction architecture for mobile health monitoring systems.
E-V: Efficient visual surveillance with electronic footprints.
Analysis of Price Competition in a Slotted Resource Allocation Game.
A language for shading and lighting calculations.
Integration of Streaming and Elastic Traffic in Wireless Networks.
MATE: MPLS Adaptive Traffic Engineering.
Surround-screen projection-based virtual reality: the design and implementation of the CAVE.
Output Characteristics of Class E Amplifier With Nonlinear Shunt Capacitance Versus Supply Voltage.
Predicting reflectance functions from complex surfaces.
ActionView: a Movement-analysis Ambulatory Monitor in Elderly Homecare Systems.
Live demonstration: Packet-based AER with 3Gevent/s cumulative throughput.
Adaptive electricity scheduling in microgrids.
Design of a 64-bit Low-energy High-performance Adder using Dynamic Feedthrough Logic.
Minimax Design of IIR Digital Filters using SDP Relaxation Technique.
Propagation and Reflection of Phase Differences on a Lattice of Coupled Oscillators.
Query Optimization in the Presence of Foreign Functions.
Parallelizing query optimization.
Optimizing the Topology of Bluetooth Wireless Personal Area Networks.
A Scalable Algorithm for Maximizing Range Sum in Spatial Databases.
Coexistence and Transformation of Data.
Power transfer networks at RF frequencies: new design procedures with implementation roadmap.
A distributed amplifier based dispersive delay line.
High-speed front end for LED-Photodiode based fluorescence lifetime measurement system.
Simple sybil-proof mechanisms for multi-level marketing.
Rants: a framework for rank editing and sharing in web search.
Mobile search pattern evolution: the trend and the impact of voice queries.
Data summaries for on-demand queries over linked data.
Compressive sampling of EMG bio-signals.
Anthropocentric Data Systems.
Estimating clustering coefficients and size of social networks via random walk.
CALMS: Cloud-assisted live media streaming for globalized demands with time/region diversities.
Quadrature generation techniques for frequency multiplication based oscillators.
Topology design for fast convergence of network consensus algorithms.
Analysis of power supply gain of CMOS bandgap references.
A Scalable Method for Access Control in Location-Based Broadcast Services.
A novel Fisher discriminant for biometrics recognition: 2DPCA plus 2DFLD.
A framework for benchmarking entity-annotation systems.
A physically based approach to 2-D shape blending.
Effects of the recession on public mood in the UK.
GIO: a semantic web application using the information grid framework.
Maximum likelihood disjunctive decomposition to reduced multirooted DAG for FIR filter design.
SocioCrowd: a social-network-based framework for crowd simulation.
A MATLAB based optimum multiband FIR filters design program following the original idea of the Remez multiple exchange algorithm.
Touchy.Internet: a cybernetics system for human-pet interaction through the Internet.
Social status and role analysis of palin's email network.
A fast hash tree generator for Merkle signature scheme.
GPU Powered Artificial Immune System for Visual Applications.
Linear combination of transformations.
10GBase-LX4 Limiting Amplifier in 0.18 &micro;m CMOS Digital Process with Tunable Shunt-peaking.
Randomization tests for distinguishing social influence and homophily effects.
Pricing algorithms for the day-ahead electricity market with flexible consumer participation.
WS-CatalogNet: An Infrastructure for Creating, Peering, and Querying e-Catalog Communities.
Intelligent ad resizing.
A 4-Kb low power 4-T SRAM design with negative word-line gate drive.
A memory-efficient continuous-flow FFT processor for Wimax application.
Statistical Multiplexing Over DSL Networks.
A Novel Quantitative Approach For Measuring Network Security.
Comparative analysis of contrast enhancement algorithms in surveillance imaging.
Fast video coding based on Gaussian model of DCT coefficients.
Non-linear aperture for stylized depth of field.
MegaMind: fire, smoke and data.
Simulation of object and human skin formations in a grasping task.
Wireless integrated circuit for the acquisition of electrocorticogram signals.
Privacy nudges for social media: an exploratory Facebook study.
Secure continuous aggregation via sampling-based verification in wireless sensor networks.
On rigorous integration of piece-wise linear continuous systems.
Visibly pushdown automata for streaming XML.
Video Multicast in (Large) Local Area Networks.
Process-insensitive modulated-clock voltage comparator.
An Efficient Prony's Method for Time-varying Power System Harmonic Estimation.
A novel CAVLC architecture for H.264 Video encoding at high bit-rate.
Tongue visualization for specified speech task.
Smoother subsurface scattering.
Core-Stateless Guaranteed Rate Scheduling Algorithms.
A Novel Ray-space based Color Correction Algorithm for Multi-view Video.
Visualizing tags over time.
Driver's drowsiness estimation by combining EEG signal analysis and ICA-based fuzzy neural networks.
Towards a programming language for services computing.
Practical routing-layer support for scalable multihoming.
MRsionCase: a glasses-free mixed reality showcase for surrounding multiple viewers.
An adaptive maximum power point tracker for maximising solar cell efficiency in wireless sensor nodes.
An All-digital Skew-adaptive Clock Scheduling Algorithm for Heterogeneous Multiprocessor Systems on Chips (MPSoCs).
Interactive lighting of effects using point clouds in "Bolt".
Keep your friends close: Incorporating trust into social network-based Sybil defenses.
A Database Index to Large Biological Sequences.
Csurf: a context-driven non-visual web-browser.
Rejecting the attack: Source authentication for Wi-Fi management frames using CSI Information.
Computer-assisted animation of line and paint in Disney's <i>Paperman</i>.
QoS Routing with Performance-Dependent Costs.
A Concurrent Database Manipulation Problem: Binary Search Trees (Abstract).
A reconfigurable MAC architecture implemented with mixed-Vt standard cell library.
MEMS automotive collision avoidence radar beamformer.
Execution time comparison of lifting-based 2D wavelet transforms implementations on a VLIW DSP.
SPARQL basic graph pattern optimization using selectivity estimation.
A wide-tuning quasi-type-I PLL with voltage-mode frequency acquisition aid.
Animating art history: building a bridge between disciplines.
V-buffer: visible volume rendering.
The Magic of Duplicates and Aggregates.
Personalized pocket directories for mobile devices.
Record Subtype Facilities in Database Systems.
Illumination in diverse codimensions.
Joint optimal scheduling and routing for maximum network throughput.
A CMOS high IIP2 mixer for multi-standard receivers.
Partitioning and ordering large radiosity computations.
Generalized arbitrary resizing for video transcoding.
On the impact of global information on diffusion of innovations over social networks.
Analysis for Signal and Power Integrity Using the Multilayered Finite Difference Method.
Probability Distribution of Blackouts in Complex Power Networks.
Write-Optimized B-Trees.
Cross-Regulation-Suppression control scheme for CCM Single-Inductor-Dual-Output buck converter with ordered-power-distributive control.
A New 10 Gbps Traffic Management algorithm for High-speed Networks.
Bifurcations and chaos in electrostatic vibration energy harvesters.
A proposal of a new blind equalizer using output signals of decision device.
Distributed video coding using wavelet.
Using eye tracking to analyze stereoscopic filmmaking.
Porqpine: A Distributed and Collaborative Search Engine.
A time-domain gradient-detection architecture for VLSI analog motion sensors.
High dynamic range imaging using coded electronic shutter.
Automated semantic web services orchestration via concept covering.
Incremental Maintenance for Non-Distributive Aggregate Functions.
A simple modeling of the early voltage of MOSFETs in weak and moderate inversion.
Towards a Common Infrastructure to Support Heterogeneous Learning Experiences.
Plurality: a context-aware personalized tagging system.
Realistic and Efficient Multi-Channel Communications in Wireless Sensor Networks.
Localization in 3D surface sensor networks: Challenges and solutions.
SAT-based ATPG for Path Delay Faults in Sequential Circuits.
Spectrally optimal sampling for distribution ray tracing.
Cloudy: A Modular Cloud Storage System.
Design of OOK system for wireless capsule endoscopy.
Gesture-world technology: 3D hand pose estimation system for unspecified users using a compact high-speed camera.
Generalizations of Oja's Learning Rule to Non-Symmetric Matrices.
Content-aware caching and traffic management in content distribution networks.
FALCON: Feedback Adaptive Loop for Content-Based Retrieval.
Image based flow visualization.
Energy-efficient collaborative sensing with mobile phones.
What is the importance of selecting features for non-technical losses identification?
Predictions and Challenges for Database Systems in the Year 2000.
Coordination in network security games.
Enabling entity-based aggregators for web 2.0 data.
Energy function based neural networks UPFC for transient stability enhancement of network-preserving power systems.
Real-time simulation in the real world (panel session).
Social search and discovery using a unified approach.
Run-Time Programming of Analog Circuits Using Floating-Gate Transistors.
User Interaction Experience for Semantic Web Information.
A versatile I/O with robust impedance calibration for various memory interfaces.
The Integrated Microbial Genomes (IMG) System: A Case Study in Biological Data Management.
The Theory of Probabilistic Databases.
Design and optimization of two motion detection circuits for video monitoring system.
Realistic and interactive image-based rendering of ancient chinese artifacts using a multiple camera array.
Recovery and Coherency-Control Protocols for Fast Intersystem Page Transfer and Fine-Granularity Locking in a Shared Disks Transaction Environment.
The V*-Diagram: a query-dependent approach to moving KNN queries.
Digital RF Processing Techniques for Device Mismatch Tolerant Transmitters in Nanometer-Scale CMOS.
Cooperative Network Coding-Aware Routing for Multi-Rate Wireless Networks.
A logical framework for temporal deductive databases.
Manage and Query Generic Moving Objects in SECONDO.
How to reach 100% coding efficiency in multilevel burst-mode RF transmitters.
Fast Reconfiguration Experiments of an Optically Differential Reconfigurable Gate Array with Nine Configuration Contexts.
Towards a comprehensive and systematic classification of hardware Trojans.
An inductively tuned CMOS astable multivibrator.
dRig: an artist-friendly, object-oriented approach to rig building.
The web beyond popularity: a really simple system for web scale RSS.
A CMOS linear voltage/current dual-mode imager.
Model and Architecture of a Timing Service for Adaptive Policy-Based Management Systems.
Frequency Response Masking based Reconfigurable Channel Filters for Software Radio Receivers.
Partitioning and synthesis for hybrid architecture simulators.
A parallel search algorithm for CLNS addition optimization.
Instrumenting a logic programming language to gather provenance from an information extraction application.
SMOOTH - A Distributed Multimedia Database System.
Loop mitigation in bloom filter based multicast: A destination-oriented approach.
Influence of external input on Oscillatory Cellular Nonlinear Networks dynamics.
Efficient design of sparse FIR filters in WLS sense.
A metro map metaphor for guided tours on the Web: the Webvise guided tour system.
GPX: Interactive Mining of Gene Expression Data.
Video sharing propagation in social networks: Measurement, modeling, and analysis.
Variable fractional delay FIR filters with sparse coefficients.
Hexahedral Mesh Re-parameterization from Aligned Base Domains
The largest scholarly semantic network...ever.
iPvlc: pixel-level visible light communication for smart mobile devices.
New FPN correction method for PD-storage dual-capture CMOS image sensor using a nonfully depleted pinned photodiode.
Dissemination of Models over Time-Varying Data.
Application of two-layered tabu search to optimal allocation of UPFC for maximizing transmission capability.
Enhancing Traffic Sampling scope and efficiency.
Low phase noise on-chip oscillator for implantable biomedical applications.
CodePipe: An opportunistic feeding and routing protocol for reliable multicast with pipelined network coding.
On Hybrid Collision Control for IEEE 802.11 Ad-Hoc Networks.
Challenges and recent advances in IR-UWB system design.
Shape transformation for polyhedral objects.
A flexible generative model for preference aggregation.
Characterizing geospatial dynamics of application usage in a 3G cellular data network.
Noise Reduction System Based on LPEF and System Identification with Variable Step Size.
A full-custom design of AES SubByte module with signal independent power consumption.
A time-efficient information collection protocol for large-scale RFID systems.
2-MITE Product-of-Power-Law Networks.
Filtering with Approximate Predicates.
Estimating the prevalence of deception in online review communities.
Bounding the power rate function of wireless ad hoc networks.
Data Broadcasting and Seamless Channel Transition for Highly-Demanded Videos.
MMSE-based design of scaled and offset BP-based decoding algorithms on the fast Rayleigh fading channel.
News in the age of the web.
Polygon-assisted JPEG and MPEG compression of synthetic images.
Unsupervised query segmentation using click data: preliminary results.
Modeling and understanding TCP incast in data center networks.
A Low Jitter CMOS PLL Clock Synthesizer with 20-400 MHz Locking Range.
BSSRDF importance sampling.
Extraction of robust visual phrases using graph mining for image retrieval.
A Singlehop Collaborative Feedback Primitive for Wireless Sensor Networks.
Highly parallel image coding for many cores.
Protocol-level performance analysis for anti-collision protocols in RFID systems.
Distance Indexing on Road Networks.
Reconfigurable cell array for concurrent support of multiple radio standards by flexible mapping.
Creating Competitive Products.
Sensory design for virtual environments.
Optimal Bandwidth Reservation in Hose-Model VPNs with Multi-Path Routing.
Optimal Waveband Switching in Optical Ring Networks.
Exploiting channel memory for joint estimation and scheduling in downlink networks.
Multiuser detection based on Grover's algorithm.
Impact of File Arrivals and Departures on Buffer Sizing in Core Routers.
Towards a theory model for product search.
Fourier series analysis of the nonlinearities in analog closed-loop PWM class D amplifiers.
Data fusion - Resolving Data Conflicts for Integration.
Argus: End-to-end service anomaly detection and localization from an ISP's point of view.
Signal modulus design for blind source separation via algebraic known modulus algorithm: A perturbation perspective.
Small-World File-Sharing Communities.
Local Disk Caching for Client-Server Database Systems.
A novel polynomial selection scheme for low-complexity chase algebraic soft-decision reed-solomon decoding.
Autonomous resource provisioning for multi-service web applications.
An improved soft BCH decoder with one extra error compensation.
Routing in Overlay Multicast Networks.
A Ku-band down-converter with perfect differential PLL in 0.18um CMOS.
The Design of Symmetric Square-Root Pulse-Shaping Filters for Transmitters and Receivers.
Design of concurrent multi-band matching networks.
Just the right amount: extracting modules from ontologies.
Distributed Querying of Internet Distance Information.
Non-causal error control for wireless video streaming with noncoherent signaling.
Steel life.
A simulation of pearl optical phenomena for cosmetic preproduction.
The gRNA: A Highly Programmable Infrastructure for Prototyping, Developing and Deploying Genomics-Centric Applications.
Foundations of Uncertain-Data Integration.
Progressive lossless compression of arbitrary simplicial complexes.
Potter's Wheel: An Interactive Data Cleaning System.
Revisiting the Absolutely Minimal Realization for Two-dimensional Digital Filters.
Automated synthesis of executable web service compositions from BPEL4WS processes.
Online Dynamic Reordering for Interactive Data Processing.
An Efficient Implementation of a Relational Data Base.
A Buyers Integration Support System based on Users' Multi Attribute Utilities for Internet Group Buying.
Making use of social media data in public health.
Designing efficient DSP datapaths through compiler-in-the-loop exploration methodology.
On Integrating Fluid Models with Packet Simulation.
Data versioning techniques for internet transaction management.
Tapered-VTH CMOS buffer design for improved energy efficiency in deep nanometer technology.
Distributed Power Control For Cellular Networks In the Presence of Rayleigh Fading Channel.
Autonomous lighting agents in global illumination.
Searching Large Lexicons for Partially Specified Terms using Compressed Inverted Files.
The ScratchPad: sensemaking support for the web.
Accurate web recommendations based on profile-specific url-predictor neural networks.
Tree Pattern Aggregation for Scalable XML Data Dissemination.
Towards a Deeper Understanding of Link Restoration Algorithms for Mesh Networks.
An eye detection technique for clock and data recovery applications.
Comparison of time and frequency domain interpolation implementations for MB-OFDM UWB transmitters.
Tuning parameters of the expected reciprocal rank.
Prevention of Deadlocks and Livelocks in Lossless, Backpressured Packet Networks.
Stable but responsive cloth.
A service creation environment based on end to end composition of Web services.
A pMOS-based double-ladder integrated charge pump for standard process.
An alias-locked loop frequency synthesis architecture.
Industrial Panel on Data Warehousing Technologies: Experiences, Challenges, and Directions.
The SAGE graphics architecture.
Temporal Management of RFID Data.
A new four-modulus RNS to binary converter.
VoteTrust: Leveraging friend invitation graph to defend against social network Sybils.
Fast computation of shadow boundaries using spatial coherence and backprojections.
A Converter with Fixed Switching Frequency Adaptive Multi-Mode Control Scheme.
Quality of Field Reconstruction in Sensor Networks.
Interactions, Competition and Innovation in a Service-Oriented Internet: An Economic Model.
An asynchronous spike event coding scheme for programmable analog arrays.
CerFix: A System for Cleaning Data with Certain Fixes.
Optimization for packet routing using chaotic dynamics.
Reducing spurious PLL tones in spectrum sensing architectures.
A piezoelectric actuator driver circuit for automatic focusing of mobile phone cameras.
Set Containment Joins: The Good, The Bad and The Ugly.
PixelFlow: high-speed rendering using image composition.
Thermal aware clock synthesis considering stochastic variation and correlations.
Rewriting XPath Queries Using Materialized Views.
Effective multi-standard macroblock prediction VLSI design for reconfigurable multimedia systems.
Low-voltage CMOS syllabic-companding log domain filter.
The Unified Logging Infrastructure for Data Analytics at Twitter.
The Case for Non-Cooperative Multihoming of Users to Access Points in IEEE 802.11 WLANs.
P<sup>2</sup>E-DWT: A parallel and pipelined efficient VLSI architecture of 2-D Discrete Wavelet Transform.
ZF-DFE transceiver for time-varying MIMO channels with channel-independent temporal precoder.
Record Linkage with Uniqueness Constraints and Erroneous Values.
Socially-Aware Network Design Games.
UWB LNAs for Ground Penetrating Radar.
Analysis of a Packet Switch with Memories Running at Slower than the Line Rate.
Design and modeling of on-chip monolithic transformers with patterned ground shield.
A dynamic latched comparator for low supply voltages down to 0.45 V in 65-nm CMOS.
Texture synthesis over arbitrary manifold surfaces.
Generic sensing hardware and real-time reconstruction for structured analog signals.
Fast Similarity Search in the Presence of Noise, Scaling, and Translation in Time-Series Databases.
The Design of GridDB: A Data-Centric Overlay for the Scientific Grid.
An Experiment in Dedicated Data Management.
Multi-strategy object tracking in complex situation for video surveillance.
Acquisition of large-scale surface light fields.
Towards a highly-scalable and effective metasearch engine.
A Wide Dynamic Range High Linearity In-pixel Data Acquisition Front-end for Computed Tomography.
A Performance Study of Workfile Disk Management for Concurrent Mergesorts in a Multiprocessor Database System.
Warmth through the night.
Fighting the bufferbloat: On the coexistence of AQM and low priority congestion control.
Extracting Large-Scale Knowledge Bases from the Web.
TELESAR V: TELExistence surrogate anthropomorphic robot.
OntoWiki mobile: knowledge management in your pocket.
Fine-grained privilege separation for web applications.
Optimality and Scalability in Lattice Histogram Construction.
Detection of on-chip temperature gradient using a 1.5V low power CMOS temperature sensor.
Inspector Joins.
The utility of tweeted URLs for web search.
Many-to-Many Communication: A New Approach for Collaboration in MANETs.
Feature-based cellular texturing for architectural models.
Massive Stochastic Testing of SQL.
Artificial fishes: physics, locomotion, perception, behavior.
Smoothing polyhedra using implicit algebraic splines.
An Evaluation on Using Preference Clustering in Large-Scale Multicast Applications.
Optimization method for the joint allocation of modulation schemes, coding rates, resource blocks and power in self-organizing LTE networks.
CASIS: a system for concept-aware social image search.
Semantic similarity between search engine queries using temporal correlation.
An FPGA-based point target detection system using morphological clutter elimination.
Why is 3-D interaction so hard and what can we really do about it?
A high performance pseudo-multi-core ECC processor over GF(2<sup>163</sup>).
Locating sensors in the forest: A case study in GreenOrbs.
Flash finally hits the big screen.
SHARC: Framework for Quality-Conscious Web Archiving.
Pricing, Competition, and Routing for Selfish and Strategic Nodes in Multi-Hop Relay Networks.
An Adaptive Hash Join Algorithm for Multiuser Environments.
Upward Max Min Fairness.
Channel assignment in dense MC-MR wireless networks: Scaling laws and algorithms.
Creating a billion-scale searchable web archive.
Hyperqueries: Dynamic Distributed Query Processing on the Internet.
WIC: A General-Purpose Algorithm for Monitoring Web Information Sources.
Stereoscopic learning for disparity estimation.
Lexicographically Optimal Balanced Networks.
A multiband concurrent sampling based RF front end for biotelemetry applications.
Multi layer based rate control algorithm for HEVC.
Face gender recognition with halftoning-based adaboost classifiers.
Real time design and animation of fractal plants and trees.
idMesh: graph-based disambiguation of linked data.
Investigation of partial query proximity in web search.
Empirical Comparison of Database Concurrency Schemes.
Memory efficient layered decoder design with early termination for LDPC codes.
Video decoder embedded with temporal LMMSE denoising filter.
Experimental study of leakage-delay trade-off in Germanium pMOSFETs for logic circuits.
A demo search engine for products.
Throughput Analysis of Multiple Access Relay Channel under Collision Model.
PSRR of bridge-tied load PWM Class D Amps.
The synthesis of cloth objects.
Security using Shannon-Fano-Elias Codes.
Staying FIT: Efficient Load Shedding Techniques for Distributed Stream Processing.
A low-power CMOS Gm-C filter for wireless receiver applications with on-chip automatic tuning system.
Flexible integer DCT architectures for HEVC.
Uncovering locally characterizing regions within geotagged data.
Datagram Routing Algorithm for LEO Satellite Networks.
XML Full-Text Search: Challenges and Opportunities.
Local Interpolation Filter Estimation for Fractional-pel Displacement Vector in Video Coding.
RSS-Ratio for enhancing performance of RSS-based applications.
Similarity Join Size Estimation using Locality Sensitive Hashing.
Automatic web image selection with a probabilistic latent topic model.
SPRING: A Strategy-proof and Privacy preserving spectrum auction mechanism.
Botnet detection revisited: Theory and practice of finding malicious P2P networks via Internet connection graphs.
Scheduling in Mobile Ad Hoc Networks with Topology and Channel-State Uncertainty.
Low-Complexity Distributed Scheduling Algorithms for Wireless Networks.
OLTP-Bench: An Extensible Testbed for Benchmarking Relational Databases.
Releasing search queries and clicks privately.
Unconstrained regularized &#8467;p-norm based algorithm for the reconstruction of sparse signals.
The Kraft's Inequality of Scheduling for Packet-Switched Clos Networks.
Architecture of the SOFIS Data Base Management System.
Scaling Queries over Big RDF Graphs with Semantic Hash Partitioning.
Proportional Bandwidth Allocation in DiffServ Networks.
Generating diverse and representative image search results for landmarks.
Optimizing Energy-Latency Trade-Off in Sensor Networks with Controlled Mobility.
EIOP: an e-commerce interoperability platform.
Optimizing Multi-Feature Queries for Image Databases.
Scalable querying services over fuzzy ontologies.
Establishing Persistent Identity using the Handle System.
Superpipelined reconfigurable hardware for DSP.
HISA: A Query System Bridging The Semantic Gap For Large Image Databases.
Modeling orientation selectivity using a neuromorphic multi-chip system.
Providing Throughput Differentiation for TCP Flows Using Adaptive TwoColor Marking and Multi-Level AQM.
Soft error tolerant latch design with low cost for nanoelectronic systems.
Feature-based image metamorphosis.
A dual-mode neural stimulator capable of delivering constant current in current-mode and high stimulus charge in semi-voltage-mode.
Battery-Aware Variable Voltage Scheduling on Real-Time Multiprocessor Platforms.
Simple circuit-based solution to problem of residential load participation in demand response.
Distributed large-scale natural graph factorization.
Designing collaborative games on handheld computers.
Shading bicubic patches.
Issues in the Design and Simulation of a MEMS VCO based Phase-Locked Loop.
RaSMaLai: A Randomized Switching algorithm for Maximizing Lifetime in tree-based wireless sensor networks.
SNR measurement based on linearity test for ADC BIST.
A Tree-structured Non-uniform Filter Bank for Multi-standard Wireless Receivers.
A Non-uniform Resolution Step GHz 7-bit Flash A/D Converter for Wideband OFDM Signal Conversion.
An efficient mechanism of TCP-Vegas on mobile IP networks.
SearchMobil: Web Viewing and Search for Mobile Devices.
Reduced Complexity Space-Time-Frequency Model for Multi-Channel EEG and Its Applications.
Semantic api matching for automatic service composition.
Check-Repeat: A new method of measuring DNSSEC validating resolvers.
How do Superpeer Networks Emerge?
On anonymizing query logs via token-based hashing.
A channel estimation scheme for Chinese DTTB system combating long echo and high doppler shift.
Perceptual-based coding mode decision.
Rapid, stable fluid dynamics for computer graphics.
Impact of ad impressions on dynamic commercial actions: value attribution in marketing campaigns.
Massively Parallel Data Analysis with PACTs on Nephele.
Exploration in web science: instruments for web observatories.
Definition and Evaluation of Access Rules in Data Management Systems.
Scalable k-nearest neighbor graph construction based on greedy filtering.
A Generic solution for Warehousing Business Process Data.
Rule-based crowds: generation, animation, cloth and rendering of 15.000 unique human characters.
Distributed Construction of Connected Dominating Set in Wireless Ad Hoc Networks.
Efficient evaluation of generalized path pattern queries on XML data.
Transistor-level programmable MOS analog IC with body biasing.
Single Miller compensation using inverting current buffer for multi-stage amplifiers.
Solid texturing of complex surfaces.
Querying XML Views of Relational Data.
Sorted QR decomposition for high-speed MMSE MIMO detection based wireless communication systems.
A 2.4 GHz reference-less wireless receiver for 1Mbps QPSK demodulation.
Automatic Profile Generation in eRACE.
Interactive texture mapping.
Efficient mining of frequent sequence generators.
Using Trees to Depict a Forest.
An Analysis of Structured Data on the Web.
FuwaFuwa: detecting shape deformation of soft objects using directional photoreflectivity measurement.
Wrinkle generation model for 3D facial expression.
Optimal signal discrimination in a Low signal-to-noise ratio environment.
Normalization and Optimization of Schema Mappings.
MemoIcon: using everyday objects as physical icons.
ILM's multitrack: a new visual tracking framework for high-end VFX production.
A multi-channel neural stimulator with resonance compensated inductive receiver and closed-loop smart power management.
Challenges and techniques for effective and efficient similarity search in large video databases.
Image convolution using a probabilistic mapper on USB-AER board.
Comparative evaluation of javascript frameworks.
Locating Data Sources in Large Distributed Systems.
Frame-level data reuse for motion-compensated temporal filtering.
Roesser model realization of MIMO n-D systems by elementary operations.
Time-sliding suboptimal regulation of bilinear interconnected systems.
FiConn: Using Backup Port for Server Interconnection in Data Centers.
New Light-Weight Crypto Algorithms for RFID.
RankMass Crawler: A Crawler with High PageRank Coverage Guarantee.
Separation of weak reflection from a single superimposed image using gradient profile sharpness.
WorldSeed.
An education method for VR content creation using groupwork.
SAR ADC using single-capacitor pulse width to analog converter based DAC.
Cognitive Mobile Virtual Network Operator: Investment and Pricing with Supply Uncertainty.
Mining Frequent Closed Cubes in 3D Datasets.
Predicting clicks: estimating the click-through rate for new ads.
High-speed tournament givens rotation-based QR Decomposition Architecture for MIMO Receiver.
Live Demonstration: Computing Spike-based Convolutions on GPUs.
An e-market framework for informed trading.
The V2 Temporal Document Database System.
Supporting Lists in a Data Model (A Timely Approach).
QR-code calibration for mobile augmented reality applications: linking a unique physical location to the digital world.
Fast bilateral filtering for the display of high-dynamic-range images.
The journey of the Cystic Fibrosis gene.
Voltage stability and voltage recovery: effects of electric load dynamics.
Retargeting Motion to New Characters.
Rule Ordering in Bottom-Up Fixpoint Evaluation of Logic Programs.
Non-iterative high speed division computation based on Mitchell logarithmic method.
Integrating Packet FEC into Adaptive Voice Playout Buffer Algorithms on the Internet.
How opinions are received by online communities: a case study on amazon.com helpfulness votes.
Taking the Skeletons Out of the Closets: A Simple and Efficient Topology Discovery Scheme for Large Ethernet LANs.
A Multi-hysteresis VCCS and its Application to Multi-scroll Chaotic Oscillators.
Textual and contextual patterns for sentiment analysis over microblogs.
Synchronization of the Kuramoto model with multi-scale-free property.
YouTube around the world: geographic popularity of videos.
Clustering user queries of a search engine.
A dual-mode, low-power and low-noise 0.18&micro;m CMOS front-end for optical biosensors.
Level Converting Scan Flip-flops.
Volumetric shadow mapping.
Delay Analysis for Multi-Hop Wireless Networks.
Truthful incentive mechanisms for k-anonymity location privacy.
The GMAP: A Versatile Tool for Physical Data Independence.
Routing Dependable Connections with Specified Failure Restoration Guarantees in WDM Networks.
Virtual MISO triggers in Wi-Fi-like networks.
Optimization of clock-gating structures for low-leakage high-performance applications.
Video suggestion and discovery for youtube: taking random walks through the view graph.
All our messages are belong to us: usable confidentiality in social networks.
Impromptu Measurement Infrastructures using RTP.
Analysis of an SOC Architecture for MPEG Reconfigurable Video Coding Framework.
An Adaptive CMOS-based PG-ISFET for pH Sensing.
B+-tree Index Optimization by Exploiting Internal Parallelism of Flash-based Solid State Drives.
An effective hop-by-hop Interest shaping mechanism for CCN communications.
Automatic construction of a context-aware sentiment lexicon: an optimization approach.
Mining anchor text for query refinement.
The Generalized MDL Approach for Summarization.
Improving Performance in Replicated Databases through Relaxed Coherency.
Pseudo-differential zero-crossing-based circuit with differential error suppression.
Low frequency, current mode programmable KHN filters using large-valued active resistors.
A framework for determining necessary query set sizes to evaluate web search effectiveness.
A genealogy of information spreading on microblogs: A Galton-Watson-based explicative model.
Bi-Criteria Approximation Algorithms for Power-Efficient and Low-Interference Topology Control in Unreliable Ad Hoc Networks.
Minerva: Learning to Infer Network Path Properties.
Fixed and market pricing for cloud services.
Articulated body deformation from range scan data.
Staging transformations for multimodal web interaction management.
Fill-in-the-Form Programming.
Toward simple criteria to establish capacity scaling laws for wireless networks.
The BEST challenge for next-generation Ethernet services.
Ego networks in Twitter: An experimental analysis.
Face clustering in videos using constraint propagation.
An Efficient Algorithm for Mining Association Rules in Large Databases.
Minimizing End-to-End Delay: A Novel Routing Metric for Multi-Radio Wireless Mesh Networks.
A Cartesian Feedback Feedforward Transmitter.
A DBMS for the U.S. Bureo of the Census.
MV3R-Tree: A Spatio-Temporal Access Method for Timestamp and Interval Queries.
Normal flow measurement visual motion sensor.
Implementing RenderMan on the Sony PS2.
Amperometric Readout and Electrode Array Chip for Bioelectrochemical Sensors.
Display pixel caching.
Nonlinear Material Design Using Principal Stretches
Compact Lowpass Ladder Filters using Tapped Coils.
SUBJECT: A Directory Driven System for Organizing and Accessing Large Statistical Databases
Hardware Organization for Nonnumeric Processing
Surviving a search engine overload.
Cascading tree sheets and recombinant HTML: better encapsulation and retargeting of web content.
A New Frame Recompression Algorithm Integrated with H.264 Video Compression.
Access to Objects by Path Expressions and Rules.
A two-view approach to constructing user interfaces.
Maximizing capacity with power control under physical interference model in duplex mode.
C-SPARQL: SPARQL for continuous querying.
Design of high-speed clock recovery circuit for burst-mode applications.
Performance analysis of Coupling Scheduler for MapReduce/Hadoop.
Maximizing throughput in wireless networks with finite internal buffers.
Integer linear programming method for spatial temporal mapping of the Viterbi decoder.
Finding relevant patterns in bursty sequences.
Statistical Distortion: Consequences of Data Cleaning.
Tuning Elliptic Filters with a 'Tuning Biquad'.
Streaming Implementation of the ZLIB Decoder Algorithm on an FPGA.
A QoS aware multicore hash scheduler for network applications.
LNA-antenna codesign for UWB systems.
Biometric-based two-level secure access control for Implantable Medical Devices during emergencies.
Unrolling Cycles to Decide Trigger Termination.
Coding and replication co-design for interactive multiview video streaming.
On the Absence of Isolated Nodes in Wireless Ad-Hoc Networks with Unreliable Links - a Curious Gap.
Network Performance Anomaly Detection and Localization.
Rendering fur with three dimensional textures.
A 0.4V ultra low-power UWB CMOS LNA employing noise cancellation.
IP Backbone Design for Multimedia Distribution: Architecture and Performance.
Low-voltage SOI CMOS DTMOS/MTCMOS circuit technique for design optimization of low-power SOC applications.
On Heterogeneous Overlay Construction and Random Node Selection in Unstructured P2P Networks.
On the Design of Digital Control for Lab-on-chip Systems.
Multi-Vth Level Conversion Circuits for Multi-VDD Systems.
SigMatch: Fast and Scalable Multi-Pattern Matching.
On Channel-Discontinuity-Constraint Routing in Wireless Networks.
Using QBF to increase accuracy of SAT-based debugging.
Software and Data Base Engineering - Towards a Common Design Methodology.
OneClick: A Framework for Measuring Network Quality of Experience.
A Wireless IC for Wide-Range Neurochemical Monitoring Using Amperometry and Fast-Scan Cyclic Voltammetry.
LDPC Decoder Design for IEEE 802.15 Standard.
Cellular Automata with Large Channel Separations.
Design of reliable 2&times;VDD and 3&times;VDD series-parallel charge pumps in nanoscale CMOS.
Scalable and Accurate Identification of AS-level Forwarding Paths.
Millimeter Wave WPAN: Cross-Layer Modeling and Multi-Hop Architecture.
Omnidirectional stereo surround for panoramic virtual environments.
Robust movement detection based on a new similarity index for HDR imaging.
Lightweight Privacy-Preserving Peer-to-Peer Data Integration.
Two-level configuration for FPGA: A new design methodology based on a computing fabric.
Packet Leashes: A Defense against Wormhole Attacks in Wireless Networks.
Attitude sensing system design for wireless Micro-Ball endoscopy.
An 11 Bit Sub-Ranging SAR ADC with Input Signal Range of Twice Supply Voltage.
Signing individual fragments of an RDF graph.
Understanding spatial relationships in resource usage in cellular data networks.
Analysis of digital gain error compensation in continuous-time cascaded sigma-delta modulators.
Online modeling of proactive moderation system for auction fraud detection.
Fractional-Rate FM-to-Digital Delta-Sigma-Converters.
Query Mesh: Multi-Route Query Processing Technology.
A novel structure for the design of 2-1-1 cascaded continuous time delta sigma modulators.
Implementing Queries and Updates on Universal Scheme Interfaces.
1, 000 Tables Inside the From.
Rapid design and prototyping of universal soft demapper.
Electricity cost efficient workload mapping.
Data Models Transformation Method Based on Axiomatic Data Model Extension.
A-ToPSS: A Publish/Subscribe System Supporting Imperfect Information Processing.
A 10-bit 2GHz Current-Steering CMOS D/A Converter.
Exploiting the Diversity, Mass and Speed of Territorial Data by TELCO Operator for Better User Services.
Faster accurate reflections throught quadric mirrors.
Evaluating Multiple Server DBMS in General Purpors Operating System Environments.
An efficient homotopy method that can be easily implemented on SPICE.
Flux: lightweight, standards-based Web graphics in XML.
Table of Contents (pdf).
Visual Property Editing Tools for Web based Virtual Reality.
Adder Circuits with Transistors using Independently Controlled Gates.
Risk-Aware Routing for Optical Transport Networks.
Resilient Rights Protection for Sensor Streams.
Applying Database Technology in the ADSM Mass Storage System.
Low-power 6-bit 1-GS/s two-channel pipeline ADC with open-loop amplification using amplifiers with local-feedback.
Oblivious AQM and Nash Equilibria.
SIREN: A Similarity Retrieval Engine for Complex Data.
Design and Performance Tools for Data Base Systems.
Motion tracking of time-varying mesh through surface gradient matching with multi-temporal registration.
An efficient MFCC extraction method in speech recognition.
New improved CMOS class AB buffers based on differential flipped voltage followers.
Stimulation and recording of neural tissue, closing the loop on the artifact.
Tailored news in the palm of your hand: a multi-perspective transparent approach to news recommendation.
Mutual Dependencies and Some Results on Undecomposable Relations.
Cardinality change-based early detection of large-scale cyber-attacks.
A virtual environment and model of the eye for surgical simulation.
Low-voltage Bluetooth/ZigBee complex filter using current mirrors.
Adaptive query processing: Why, How, When, and What Next?
Measurement-Based Editing of Diffuse Albedo with Consistent Interreflections
A spectrum-sharing rewarding framework for co-channel hybrid access femtocell networks.
A framework for the server-side management of conversations with web services.
Modeling semantics and structure of discussion threads.
Integrating Reliable Memory in Databases.
Worst-Case TCAM Rule Expansion.
Semi-blind data-selective algorithms for channel equalization.
Distributed Privacy Preserving Information Sharing.
Approximate Query Processing: Taming the TeraBytes.
HTML2RSS: automatic generation of RSS feed based on structure analysis of HTML document.
StatSnowball: a statistical approach to extracting entity relationships.
Transaction Log Based Application Error Recovery and Point In-Time Query.
TPC-D: The Challenges, Issues and Results.
A Low-power wireless multi-channel surface EMG sensor with simplified ADPCM data compression.
Global parameterization and quadrilateral meshing of point cloud.
A low power battery management system for rechargeable wireless implantable electronics.
Toward Learning Based Web Query Processing.
Transmission schemes for time-varying wireless channels with partial state observations.
Simulating Rigid Body Fracture with Surface Meshes
GOTHIC: glare optimizer tool for high-dynamic-range images and content with implementation in video.
Logical Design of Deductive Natural Language Consultable Data Bases.
Wireless esophageal catheter dedicated to respiratory diseases diagnostic.
Automatic Data Fusion with HumMer.
Irradiance rigs.
Jigsaw image mosaics.
Leveraging interlingual classification to improve web search.
Social Network Extraction of Conference Participants.
A multistandard FFT processor for wireless system-on-chip implementations.
Content-aware click modeling.
Fair Routing in Delay Tolerant Networks.
Optimal bounds for online page migration with generalized migration costs.
Zoom: A multi-resolution tasking framework for crowdsourced geo-spatial sensing.
Efficient Resource Allocation with Flexible Channel Cooperation in OFDMA Cognitive Radio Networks.
Media Browser: An Example of Metadata-Based Browsing.
Post-layout redundant wire insertion for fixing min-delay violations.
Optimizing RDF(S) queries on cloud platforms.
Indexing XML Data Stored in a Relational Database.
Validation of a statistical non-linear model of GaAs HEMT MMIC's by hypothesis testing and principal components analysis.
A 145&micro;W 8&times;8 parallel multiplier based on optimized bypassing architecture.
Novel Coils Topology Intended for Biomedical Implants with Multiple Carrier Inductive Link.
Communication-Efficient Online Detection of Network-Wide Anomalies.
Update Semantics for Incomplete Databases.
The cubic interpolated level set method for realistic fluid animation.
Query segmentation revisited.
Improvement of the Mu-law Proportionate NLMS Algorithm.
An efficient random access inverted index for information retrieval.
Losses analysis and low standby losses quasi-resonant flyback converter design.
Robot rockstars: a mixed-reality game.
Query Processing in a Relational Database Management System.
Efficient Indexing for Diverse Query Results.
Selectivity Estimation in Extensible Databases - A Neural Network Approach.
A Combined Framework for Grouping and Order Optimization.
Bifurcations in frequency controlled load resonant DC-DC converters.
A novel hybrid neuro-wavelet system for robust speech recognition.
Augmented reality disk jockey: AR/DJ.
Psychological maps 2.0: a web engagement enterprise starting in London.
Design for verification for asynchronously communicating Web services.
Managing Change in a Computer-Aided Design Database.
The structure of broad topics on the web.
Gradient Local Binary Patterns for human detection.
Distortion calculation of an asynchronous switching xDSL line-driver.
P2P Authority Analysis for Social Communities.
Efficient decision feedforward equalizer with parallelizable architecture.
Fast and scalable secret key generation exploiting channel phase randomness in wireless networks.
Manipulating Interpolated Data is Easier than You Thought.
LUT-based MPGAs for fast turnaround time conversion flow.
Improved ultrasound digital beamforming using single-bit sigma-delta modulators with band-pass decimation filters.
Uncertainty Principle of the Second-order LPFT.
A ladder network delay model for coupled interconnects.
Test application time minimization for RAS using basis optimization of column decoder.
Exact cooperative regenerating codes with minimum-repair-bandwidth for distributed storage.
Web customization using behavior-based remote executing agents.
Artificial immune system based methods for spam filtering.
An automatic semantic relationships discovery approach.
Clock and data recovery module in 90nm for 10Gbps serial link with -18dB channel attenuation.
A New Analysis Framework for Discrete Time Queueing Systems with General Stochastic Sources.
Architectures and Algorithms for Internet-Scale (P2P) Data Management.
A New Presumed Commit Optimization for Two Phase Commit.
Hash Joins and Hash Teams in Microsoft SQL Server.
Community cores in evolving networks.
An Evaluation of Weak State Mechanism Design for Indirection in Dynamic Networks.
Approximation Algorithms for Scheduling Real-Time Multicast Flows in Wireless LANs.
Joint Effects of Radio Channels and Node Mobility on Link Dynamics in Wireless Networks.
Dynamic partial reconfigurable FFT/IFFT pruning for OFDM based Cognitive radio.
A 10-Bit 200-MS/s digitally-calibrated pipelined ADC using switching opamps.
A preamplifier for the front-end readout system of particles tracking in secondary electron detectors.
Query Segmentation for Web Search.
Shielding Methodologies in the Presence of Power/Ground Noise.
A novel feature extraction algorithm for classification of bird flight calls.
A 2-path bandpass sigma-delta modulator utilizing blue-noise path selection.
A low power low inaccuracy linearity-compensated temperature sensor for attachable medical devices.
Factors formatting perceptional impression in 3-D cyber spaces: a cross-cultural study of Korean and American users.
A nose-tracked, personal olfactory display.
Short periodic orbits and topological entropy for the Chua's circuit.
Session-Based Overload Control in QoS-Aware Web Servers.
A VLSI spike-driven dynamic synapse which learns only when necessary.
An Efficient Filter-based Addressing Protocol for Autoconfiguration of Mobile Ad Hoc Networks.
ProTDB: Probabilistic Data in XML.
Two-stage series-based neural network approach to nonlinear independent component analysis.
A Conceptual Model for Semantic Integrity Checking.
Needed: Distributed Control.
Visualization of historical landscapes in Osaka.
A Silicon-on-Sapphire Low-Voltage Temperature Sensor for Energy Scavengers.
WYSIWYG NPR: drawing strokes directly on 3D models.
An Efficient Hardware Accelerator for Power Grid Simulation.
A Parallel Strategy for Transitive Closure usind Double Hash-Based Clustering.
Mixed-domain receiver architecture for white space software-defined radio scenarios.
Noncooperative Load Balancing in the Continuum Limit of a Dense Network.
Efficient Evaluation of XQuery over Streaming Data.
Low-complexity Interpolation Architecture for Soft-decision Reed-Solomon Decoding.
Secure pseudo-random bit sequence generation using coupled linear congruential generators.
A self-calibrating multi-VCO PLL scheme with leakage and capacitive modulation mitigations.
Technical challenges in exploiting the web as a business resource.
HOMES: A Higher-Order Mapping Evaluation System.
Fine grained content-based adaptation mechanism for providing high end-user quality of experience with adaptive hypermedia systems.
Ranking refinement and its application to information retrieval.
Compress Compound Images in H.264/MPEG-4 AVC by Fully Exploiting Spatial Correlation.
Towards Robust Indexing for Ranked Queries.
MCDB-R: Risk Analysis in the Database.
Clock distribution models of 3-D integrated systems.
Isolating Physical PER for Smart Rate Selection in 802.11.
Neuromorphic implementation of active gaze and vergence control.
Managing Semantic Heterogeneity with Production Rules and Persistent Queues.
A Logic-based Framework for Mobile Intelligent Information Agents.
All-digital frequency and clock synthesis architectures from a signals and systems perspective, current state and future directions.
A circuit that creates a logarithmic response from an integrating CMOS pixel.
1.25/2.5-Gb/s burst-mode clock recovery circuit with a novel dual bit-rate structure in 0.18&micro;m CMOS.
Object shape and reflectance modeling from observation.
Real-time photo-realistic augmented reality for interior design.
Dual sphere-unfolding method for single pass omni-directional shadow mapping.
Early Profile Pruning on XML-aware Publish/Subscribe Systems.
WATCH: summary data in spatial context.
Maximizing submodular set function with connectivity constraint: Theory and application to networks.
Workshop on online reputation: context, privacy, and reputation management.
Improving H.264/AVC video coding with adaptive coefficient suppression.
Lateral Error Recovery for Application-Level Multicast.
Optimal Allocation of Electronic Content.
Decoders for low-density parity-check convolutional codes with large memory.
CoRaS: A multiprocessor key corruption and random round swapping for power analysis side channel attacks: A DES case study.
A comparison of visual and textual page previews in judging the helpfulness of web pages.
A continuum approach to dense wireless networks with cooperation.
Distributed optimal contention window control for elastic traffic in wireless LANs.
Client-Based Access Control Management for XML documents.
Deterministic DEM DAC Performance Analysis.
Automatic skill acquisition in Reinforcement Learning using connection graph stability centrality.
BodyT2: Throughput and time delay performance assurance for heterogeneous BSNs.
Adaptive Low/High Voltage Swing CMOS Driver for On-Chip Interconnects.
Earth's avatar: the Web augmented virtual earth.
Demand forecast and performance prediction in peer-assisted on-demand streaming systems.
Query Processing in Tertiary Memory Databases.
Mesh-star Hybrid NoC Architecture with CDMA Switch.
An integrated wireless electronic nose system integrating sensing and recognition functions.
Verifiable private multi-party computation: Ranging and ranking.
Peer-to-Peer Sharing of Web Applications.
Efficient search in large textual collections with redundancy.
Modeling Telephone Call Networks with Group Structure from a Complex Network Perspective.
A Low Energy FFT/IFFT Processor for Hearing Aids.
Fluid simulation interaction techniques.
PW-MAC: An energy-efficient predictive-wakeup MAC protocol for wireless sensor networks.
Creation and rendering of realistic trees.
Augmented participatory design.
DDoS-Resilient Scheduling to Counter Application Layer Attacks Under Imperfect Detection.
A New Adaptive Subpixel-based Downsampling Scheme using Edge Detection.
Balun LNA with continuously controllable gain and with noise and distortion cancellation.
Linear sparse array synthesis via convex optimization.
EMPOWER: A Network Emulator for Wireless and Wireline Networks.
An Efficient Cost-Driven Index Selection Tool for Microsoft SQL Server.
Cache Coherency in Oracle Parallel Server.
QoE-aware resource allocation for integrated surveillance system over 4G mobile networks.
On the Optimality and Interconnection of Valiant Load-Balancing Networks.
On the Complexity Reduction of Polyphase Linear Phase FIR Filters with Symmetric Coefficient Implementation.
A new taxonomy for reconfigurable prefix adders.
Demand-Oblivious Routing: Distributed vs. Centralized Approaches.
SocialFilter: Introducing social trust to collaborative spam mitigation.
Multiversion Query Locking.
Knowledge-Based Query Processing.
Restful web services vs. "big"' web services: making the right architectural decision.
The Double Life of the Transaction Abstraction: Fundamental Principle and Evolving System Concept.
Random-access scheduling with service differentiation in wireless networks.
A robust boundary detection algorithm based on connectivity only for 3D wireless sensor networks.
Heuristic Algorithms for Joint Configuration of the Optical and Electrical Layer in Multi-Hop Wavelength Routing Networks.
A stochastic learning-to-rank algorithm and its application to contextual advertising.
Handling Data Skew in Multiprocessor Database Computers Using Partition Tuning.
Using explicit discourse rules to guide video enrichment.
The stringed haptic workbench.
Resiliency-Aware Data Management.
Modeling inelastic deformation: viscolelasticity, plasticity, fracture.
Gossiping with Multiple Messages.
AuditGuard: a system for database auditing under retention restrictions.
Simplicial interpolation for animating the Hulk.
Decentralized, accurate, and low-cost network bandwidth prediction.
Optimal Configuration of OSPF Aggregates.
A fast polymesh to level set algorithm.
Search result diversity for informational queries.
Hopf-Type Intermediate-Scale Bifurcation in Single-Stage Power-Factor-Correction Power Supplies.
A Sub-1V Low-Power High-Speed Static Frequency Divider.
Unified Energy-Efficient Routing for Multi-Hop Wireless Networks.
Impact of Control Signal Non-Idealties on Two-Phase Charge Pumps.
Fast Packet Classification for Two-Dimensional Conflict-Free Filters.
File Fragmentation over an Unreliable Channel.
Ultra-low power current-based PUF.
Model-directed web transactions under constrained modalities.
An inverse method of characteristics for analyzing circuits with widely separated time-scales.
A smooth, fast, accurate representation of reflectance.
IPAC - An Interactive Approach to Access Control for Semi-structured Data.
Oracle SecureFiles: Prepared for the Digital Deluge.
Trichromatic approximation for computer graphics illumination models.
Double-via insertion enhanced X-architecture clock routing for reliability.
Robust Geo-Routing on Embeddings of Dynamic Wireless Networks.
An Energy-Scalable Margin Propagation-Based Analog VLSI Support Vector Machine.
Reactive architecture.
A 14-b 32MS/s Pipelined ADC with Novel Fast-convergence Comprehensive Background Calibration.
AMBA AHB bus potocol checker with efficient debugging mechanism.
A Model of Visual Adaptation for Realistic Image Synthesis.
On interference alignment for multi-hop MIMO networks.
An auto-reconfigurable dual-output SC DC-DC regulator with sub-harmonic fixed on-time control for energy-harvesting applications.
A Wide Bandwidth Sige Broadband Amplifier for 100 Gb/s Ethernet Applications.
Interactive control of avatars animated with human motion data.
Analysis of Blocking Probability in Noise and Crosstalk Impaired All-Optical Networks.
Mixed-signal implementation of a nonlinear decoder for delta-sigma encoded stream.
Addressing the privacy management crisis in online social networks.
A fault-aware dynamic routing algorithm for on-chip networks.
Numerical simulation of fluid flow on complex geometries using the Lattice-Boltzmann method and CUDA-enabled GPUs.
Passive client-based bandwidth and latency measurements in cellular networks.
Data Management on the Spatial Web.
Cooperating with Smartness: Using Heterogeneous Smart Antennas in Ad-Hoc Networks.
Avatara: OLAP for Web-scale Analytics Products.
Maintaining source privacy under eavesdropping and node compromise attacks.
An enhanced model for searching in semantic portals.
Streaming codes for channels with burst and isolated erasures.
An Architecture For Integrating Low Complexity and Reconfigurability for Channel filters in Software Defined Radio Receivers.
Power efficiency calculation of class E amplifier with nonlinear shunt capacitance.
Foreword from the PC Chairs.
Constructing Efficient Decision Trees by Using Optimized Numeric Association Rules.
Volume and power optimized high-performance system for UAV collision avoidance.
Robust super-exponential methods for blind deconvolution of MIMO-IIR systems with Gaussian noise.
An area efficient digital amplitude modulator in 90nm CMOS.
Shape Segmentation and Applications in Sensor Networks.
An adaptation method for FIR pre-emphasis filter on backplane channel.
SEDA: a system for search, exploration, discovery, and analysis of XML Data.
Volume-aware extinction mapping.
Alternate hop-and-wait channel rendezvous method for cognitive radio networks.
Research frontiers in virtual reality.
Employing Natural Language Summarization and Automated Layout for Effective Presentation and Navigation of Information Retrieval Results.
Differentiated traffic engineering for QoS provisioning.
Tunable QoS-aware network survivability.
Generalization of Lambert's reflectance model.
A isolated bidirectional interleaved flyback converter for battery backup system application.
Proactive failure detection for WDM carrying IP.
Randomized coherent sampling for reducing perceptual rendering error.
A 1.2V 130&micro;A 10-bit MOS-Only Log-Domain Sigma Delta Modulator.
Contextual trace-based video recommendations.
Large-scale Data Collection: a Coordinated Approach.
Automating the design of multi-dimensional clustering tables in relational databases.
Comparison of On-die Global Clock Distribution Methods for Parallel Serial Links.
Topological and MAI Constraints on the Performance of Wireless CDMA Sensor Networks.
Motion Mapping for MPEG-2 to H.264/AVC Transcoding.
A Novel Fast Algorithm for Speech and Audio Coding.
Interactive lecturing techniques.
Screen: bodily interaction with text in immersive VR.
Personalized recommendation on dynamic content using predictive bilinear models.
Algorithms for Mining Distance-Based Outliers in Large Datasets.
Load Balancing in Wireless Sensor Networks using Kirchhoff's Voltage Law.
Voltage Elevator using a MEMS Resonator.
An efficient regular expressions compression algorithm from a new perspective.
A Low-noise Monolithic CMOS Bio-potential Detector.
Asymmetrical query recommendation method based on bipartite network resource allocation.
On the nature of revenue-sharing contracts to incentivize spectrum-sharing.
A CMOS Image Sensor using Variable Reference Time Domain Encoding.
The strength of vicinity annexation in opportunistic networking.
Attributing authorship of revisioned content.
An Automated System for Web Portal Personalization.
Elements of Style: Learning Perceptual Shape Style Similarity
High-speed Fluorescence Imaging System for Freely Moving Animals.
A Volumetric Method for Building Complex Models from Range Images.
A fine-resolution Time-to-Digital Converter for a 5GS/S ADC.
Error spectrum shaping approach for lattice filter roundoff noise reduction.
Quaternionic formulation of the first regularity for four-band paraunitary filter banks.
Choosing an Efficient Internal Schema.
Communication as information-seeking: the case for mobile social software for developing regions.
Planar microcoils array applied to magnetic beads based lab-on-chip for high throughput applications.
Delayed-dictionary compression for packet networks.
A UWB mixer with a balanced wide band active balun using crossing centertaped inductor.
General capacity scaling of wireless networks.
An efficient buffer management policy based on an integrated Fuzzy-GA approach.
Optimal Allocation of Resources in Distributed Information Networks.
Wavelet-based spatially adaptive method for despeckling SAR images.
Set-valued Derivative and Lyapunov Method for Full-range Cellular Neural Networks.
Another look at the retina as an image scalar quantizer.
Inside the New Coolstreaming: Principles, Measurements and Performance Implications.
Information integration over time in unreliable and uncertain environments.
Using Google distance to weight approximate ontology matches.
Indexing in a Hypertext Database.
Equivalent rise time for resonance in power/ground noise estimation.
EMI reduction by resonant clock distribution networks.
Extracting context to improve accuracy for HTML content extraction.
A set of questions for a concept inventory for a DC Circuits course.
A revenue sharing mechanism for federated search and advertising.
Tuning Database Configuration Parameters with iTuned.
Padding for orthogonality: Efficient subspace authentication for network coding.
Continuous reference images for FTIR touch sensing.
On Replica Placement for QoS-Aware Content Distribution.
Experiences in Federated Databases: From IRO-DB to MIRO-Web.
A Demonstration of DBWipes: Clean as You Query.
Precise area-controlled return-to-zero current steering DAC with reduced sensitivity to clock jitter.
Network emulation testbed for DTN applications and protocols.
Similarity measure and instance selection for collaborative filtering.
SpeedGate: A smart data pricing testbed based on speed tiers.
An all-digital PLL with a first order noise shaping Time-to-Digital Converter.
An adaptive neuron circuit for signal compression.
Gossip-based ad hoc routing.
Multiresolution painting and compositing.
Low-Voltage CMOS Single Ended and Fully Differential Amplifier with Programmable Gain.
Annotating and Searching Web Tables Using Entities, Types and Relationships.
Approximation Algorithms for Grooming in Optical Network Design.
Digital camera identification using Colour-Decoupled photo response non-uniformity noise pattern.
Learning to Remove Soft Shadows
Second international workshop on RESTful design (WS-REST 2011).
Spectrum clouds: A session based spectrum trading system for multi-hop cognitive radio networks.
Automatic identification of user goals in Web search.
Exchanging pairwise secrets efficiently.
When is a List is a List?: Web Page Re-authoring for Small Display Devices.
Stylization and abstraction of photographs.
High-PF and ultra-low-THD power factor correction controller by sinusoidal-wave synthesis and optimized THD control.
Efficient passive transmission line macromodeling algorithm using method of characteristics.
Personal Voice Call Assistant: VoiceXML and SIP in a Distributed Environment.
A single inductor multiple output converter with adaptive delta current mode control.
Application of Novel Technologies to the Management of a Very Large Date Base.
Almost optimal virtual machine placement for traffic intense data centers.
Data Dependent Optimization of ROM Structures.
Self-similarity in the Web.
A chip-to-chip clock-deskewing circuit for 3-D ICs.
Lightweight Graphical Models for Selectivity Estimation Without Independence Assumptions.
QUIET: Continuous Query-driven Index Tuning.
Code division parallel delta-sigma A/D converter with probabilistic iterative decoding.
Measurement of cell and bacterial activity using array-based ISFET Chemical Current-Conveyor in weak-inversion.
A scalable offset-cancelled current/voltage sense amplifier.
A review of magnetic cellular automata systems.
A hierarchical monothetic document clustering algorithm for summarization and browsing search results.
Towards Economically Viable Infrastructure-Based Overlay Multicast Networks.
iBind: smooth indirect binding using segmented thin-layers.
Scheduling Algorithms for a Cache Pre-Filling Content Distribution Network.
A novel digitally controlled low noise ring oscillator.
Temporally coherent video matting.
An efficient algorithm for finding the CSG representation of a simple polygon.
Modular Reduction without Precomputational Phase.
The effect of D/A accuracy on the performance of digital predistortion for RF power amplifiers.
Shaboned display: an interactive substantial display using soap bubbles.
Mobile topigraphy: large-scale tag cloud visualization for mobiles.
An Injection of Tree Awareness: Adding Staircase Join to PostgreSQL.
munica: an advancing age's social networking device with greeting cards.
Concise and Expressive Mappings with +Spicy.
On quantifying the figures of merit of power-gating for leakage power minimization in nanometer CMOS circuits.
A Framework for Supporting DBMS-like Indexes in the Cloud.
Exposing private information by timing web applications.
Analog Implementation of SNR based Gain Adaptation for Denoising.
Integration of a wireless sensor network project for introductory circuits and systems teaching.
Integration time optimization for integrating photosensors.
Improving Adaptable Similarity Query Processing by Using Approximations.
A new current-mode incremental signaling scheme with applications to Gb/s parallel links.
Adaptive and Big Data Scale Parallel Execution in Oracle .
Secure crowdsourcing-based cooperative pectrum sensing.
Designing A Generalized NF2 Model with an SQL-Type Language Interface.
Analytical and experimental study of tuning range limitation in mm-wave CMOS LC-VCOs.
Database De-Centralization - A Practical Approach.
High Speed, Minimal Area, and Low Power SEC Code for DRAMs with Large I/O Data Widths.
On Bubble Memories and Relational Data Base.
Fast replication in content distribution overlays.
Finding Regular Simple Paths in Graph Databases.
Analysis and understanding of paintings by Ito Jakuchu.
GPS comics: <i>seeing thru walls</i>.
Power analysis attack of QCA circuits: A case study of the Serpent cipher.
Analysis and design of lumped-element quadrature couplers with lossy passive elements.
State space modeling for sub-threshold SRAM stability analysis.
Fast algorithms for power grid analysis based on effective resistance.
Ambiguity in Processing Boolean Queries on TDMS Tree Structures: A Study of Four Different Philosophies.
Modeling Synaptic Plasticity within Networks of Highly Accelerated I&amp;F Neurons.
A new deflection shape function for square membrane CMUT design.
Considerations for Sizing Buffers in Optical Packet Switched Networks.
Distributed, secure load balancing with skew, heterogeneity and churn.
A low-distortion and wide dynamic range CMOS imager for wireless capsule endoscopy.
Optimal rate allocation for scalable video multicast over WiMAX.
A Modularization Mechanism for Conceptual Modeling.
Efficient Hardware Architecture for Fast IP Address Lookup.
WL-VC SRAM: a low leakage memory circuit for deep sub-micron design.
Efficient and distributed computation of maximum multicast rates.
Connectivity of large-scale Cognitive Radio Ad Hoc Networks.
A Testbed for Managing Dynamic Mixed Workloads.
Mismatch Compensated Design Techniques under Packaging-Induced Die Stress.
The REMIT System for Paraphrasing Relational Query Expressions into Natural Language.
Know your personalization: learning topic level personalization in online services.
Hardware accelerated shaders using FPGA's.
Shimon + ZOOZbeat: an improvising robot musician you can jam with.
Jitter error spectrum for NRZ D/A converters.
On the Limitations of the Variance-time Test for Inference of Long-range Dependence.
Shuffling a Stacked Deck: The Case for Partially Randomized Ranking of Search Engine Results.
Improving PA efficiency by chaos-based spreading in multicarrier DS-CDMA systems.
Synchronization and phase synthesis using PLL neural networks.
A merged first and second stage for low power pipelined ADC.
Predictive rendering.
Wiki content templating.
Satellite over Satellite (SOS) Network: A Novel Architecture for Satellite Network.
Scalable processing of flexible graph pattern queries on the cloud.
An area-efficient sampling rate converter using negative feedback technique.
Design of grid multi-wing butterfly chaotic attractors from piecewise L&uuml; system based on switching control and heteroclinic orbit.
Behavior based web page evaluation.
Biological Data Management: Research, Practice and Opportunities.
Distributed Algorithms for Approximating Wireless Network Capacity.
Low-Rank Mechanism: Optimizing Batch Queries under Differential Privacy.
Efficient memory architecture for JPEG2000 entropy codec.
Integrating Networks Measurements and Speech Quality Subjective Scores for Control Purposes.
Auditing for Accessibility.
Implementation of a CNN-based perceptual framework on a roving robot.
Adaptive Early Packet Filtering for Defending Firewalls Against DoS Attacks.
The Transaction Concept: Virtues and Limitations (Invited Paper)
Usability and Expressiveness in Database Keyword Search: Bridging the Gap.
Dynamic Cross-Layer Association in 802.11-Based Mesh Networks.
Progressive Lightcuts for GPU.
Opinion integration through semi-supervised topic modeling.
A Demonstration of SciDB: A Science-Oriented DBMS.
Time-Stepped Hybrid Simulation (TSHS) for Large Scale Networks.
NMOS-only Class-D Output Stages based on Charge Pump Architectures.
An interactive 3D toolkit for constructing 3D widgets.
Lumi-breath: flow of energy.
Hash-Based Join Algorithms for Multiprocessor Computers.
Where to adapt dynamic service compositions.
Broadband beamfoming using Nested Planar Arrays and 3D FIR frustum filters.
Locality in Search Engine Queries and Its Implications for Caching.
Self-Organizing Dynamic Fractional Frequency Reuse for Best-Effort Traffic through Distributed Inter-Cell Coordination.
Efficient skyline querying with variable user preferences on nominal attributes.
Dynamic Power Allocation Under Arbitrary Varying Channels - The Multi-User Case.
Extended User-Defined Indexing with Application to Textual Databases.
Split-ADC Digital Background Correction of Open-Loop Residue Amplifier Nonlinearity Errors in a 14b Pipeline ADC.
ReqFlex: Fuzzy Queries for Everyone.
Realistic animation of rigid bodies.
A retargeting methodology of nano-watt CMOS reference circuit based on advanced compact MOSFET model.
On the Fundamental Limits of Broadcasting in Wireless Mobile Networks.
Calibrating the Query Optimizer Cost Model of IRO-DB, an Object-Oriented Federated Database System.
Detailed analysis of a phase ADC.
Client-server web applications widgets.
Distributed video coding based on adaptive binning.
Pragmatic evaluation of folksonomies.
Tribeca: A Stream Database Manager for Network Traffic Analysis.
On The Spatiotemporal Burstiness of Terms.
Decentralized Authorization in a Database System.
Cantina: a content-based approach to detecting phishing web sites.
Wide-range, reference free, on-chip voltage sensor for variable Vdd operations.
Prediction-based adaptive transform coefficients scanning for inter-frame video coding.
A New Normalized Minimum-error Entropy Algorithm with Reduced Computational Complexity.
A simple and efficient dithering method for vector quantizer based mismatch-shaped &#916;&#931; DACs.
Web-based framework for spatiotemporal screen real estate management of interactive public displays.
Advanced colluder detection techniques for OSIFT-based hiding codes.
Multiple Source, Multiple Destination Network Tomography.
Accurate detection of out-of-control variations from digital camera devices.
Education of Digital and Analog Circuits supported by computer algebra system.
Visual-weighted motion compensation frame interpolation with motion vector refinement.
Tertiary-Tree 12-GHz 32-bit Adder in 65nm Technology.
Fine water with coarse grids: combining surface meshes and adaptive discontinuous Galerkin.
Trajectory improves data delivery in vehicular networks.
Tiled Interleaving for Multi-Level 2-D Discrete Wavelet Transform.
Temperature performance of sub-1V ultra-low power current sources.
Temporal summarization of event-related updates in wikipedia.
Security: Cross Layer Protocol in Wireless Sensor Network.
The extended Kalman filtering algorithm for carrier synchronization and the implementation.
RDFPeers: a scalable distributed RDF repository based on a structured peer-to-peer network.
An Efficient SQL-based RDF Querying Scheme.
Database Program Conversion: A Framework for Research.
Pan and scan: Configuring cameras for coverage.
A mathematical framework for active circuits based on port equivalence using limit variables.
Making radiosity usable: automatic preprocessing and meshing techniques for the generation of accurate radiosity solutions.
Increasing Buffer-Locality for Multiple Index Based Scans through Intelligent Placement and Index Scan Speed Control.
Toward efficient and accurate order-independent transparency.
WS-replication: a framework for highly available web services.
A tile-based 3D frame using a reconfigurable display matrix.
A pipelined dual-channel switched capacitor programmable gain amplifier.
A high precision, output-capacitor-free low-dropout regulator for system-on-chip design.
PatchTable: Efficient Patch Queries for Large Datasets and Applications
Embracing Interference in Ad Hoc Networks Using Joint Routing and Scheduling with Multiple Packet Reception.
Panoramic imaging system for mobile devices.
Lexicographic Fairness in WDM Optical Cross-Connects.
Approximate Substring Matching over Uncertain Strings.
tangible workbench "TW": with changeable markers.
A 115&micro;W UWB Programmable Gain Amplifier for intelligent tire personal area network.
A novel charge-metering method for voltage mode neural stimulation.
Differentiated Multimedia Web Services Using Quality Aware Transcoding.
Design of Digital IIR Integrator using Discrete Hartley Transform Interpolation Method.
Buzz-based recommender system.
Stable Peers: Existence, Importance, and Application in Peer-to-Peer Live Video Streaming.
Pigeon: impossible.
Spherical representation and polyhedron routing for load balancing in wireless sensor networks.
Correlation Maps: A Compressed Access Method for Exploiting Soft Functional Dependencies.
Particle transport and image synthesis.
In Vitro Epileptic Seizure Prediction Microsystem.
A robust optimization approach to backup network design with random failures.
The Propel Distributed Services Platform.
Estimation of Capacitive Crosstalk-Induced Short-Circuit Energy.
Visualization technologies as a tool for science education (panel session).
A Protocol-Independent Approach for Analyzing the Optimal Operation Point of CSMA/CA Protocols.
Efficient XSLT Processing in Relational Database System.
Texture mapping progressive meshes.
IO-Top-k: Index-access Optimized Top-k Query Processing.
Log-domain Circuit Models of Chemical Reactions.
ARIES/NT: A Recovery Method Based on Write-Ahead Logging for Nested Transactions.
Synchronization and Bifurcations in Networks of Coupled Hindmarsh-Rose Neurons.
Output spectrum analysis of buck converters in DCM with PFM control.
Searching for events in the blogosphere.
An Efficient Method for Estimation of Autoregressive Signals Subject to Colored Noise.
A low-voltage, high linear programmable triode transconductor.
Effective summarization of large collections of personal photos.
Cognitive Modeling: Knowledge, Reasoning and Planning for Intelligent Characters.
A continuous-time VCO-assisted VCO-based &#931;&#916; modulator with 76.6dB SNDR and 10MHz BW.
Constraints methods for flexible models.
A novel representation for digital scenes.
User-Oriented Data Base Query with the ROBOT Natural Language Query System.
The Semantic Web Paving the Way to the Knowledge Society.
On the Quality of Triangle Inequality Violation Aware Routing Overlay Architecture.
Faking Sandy: characterizing and identifying fake images on Twitter during Hurricane Sandy.
Optimized asynchronous multi-channel neighbor discovery.
collective.
Analytical Design of an Equiripple DC-Notch FIR Filter.
A framework for realistic image synthesis.
Forcehttps: protecting high-security web sites from network attacks.
A general framework for adaptive and online detection of web attacks.
Design and development of learning management system at universiti Putra Malaysia: a case study of e-SPRINT.
An Approach to Materialize Digital Fingerprinting Based on Proxy Signature Scheme.
Dynamics of a Logarithmic Transimpedance Amplifier.
SNDocRank: document ranking based on social networks.
Homepage live: automatic block tracing for web personalization.
Fast anomaly detection despite the duplicates.
Network Calculus Based Simulation for TCP Congestion Control: Theorems, Implementation and Evaluation.
System analysis and energy model for radio-triggered battery-less monolithic wireless sensor receiver.
A 7 mW 2.5 GHz spread spectrum clock generator using switch-controlled injection-locked oscillator.
Resequencing Delays Under Multipath Routing - Asymptotics in a Simple Queueing Model.
Computation in communication: Spike event coding for programmable analog arrays.
ODISSEA: A Peer-to-Peer Architecture for Scalable Web Search and Information Retrieval.
A hybrid MPPT method for Photovoltaic systems via estimation and revision method.
Application-aware virtual machine migration in data centers.
Accelerating Pathology Image Data Cross-Comparison on CPU-GPU Hybrid Systems.
Multi-clock pipeline structure for 802.11 a WLAN transceiver.
A low power multi-mode CMOS image sensor with integrated on-chip motion detection.
Fluctuation tolerant read scheme for ultrafast DNA sequencing with nanopore device.
Automated semantic tagging of speech audio.
All-Optical Label Stacking: Easing the Trade-offs Between Routing and Architecture Cost in All-Optical Packet Switching.
Fast and accurate distance, penetration, and collision queries using point-sphere trees and distance fields.
CURE for Cubes: Cubing Using a ROLAP Engine.
Object Tracking Based on RFID Coverage Visual Compensation in Wireless Sensor Network.
Line-based image coding using adaptive prediction filters.
A double-sampled path-coupled single-loop &#931;&#916; modulator using noise-shaped integrating quantizer.
GigaHash: scalable minimal perfect hashing for billions of urls.
Predicting advertiser bidding behaviors in sponsored search by rationality modeling.
Perfect shuffling for cycle efficient puncturer and interleaver for software defined radio.
Two-dimensional communication.
Designing with constraints parametric BIM.
TapShot: screenshot snippets as GUI shortcuts.
OWL DL vs. OWL flight: conceptual modeling and reasoning for the semantic Web.
Cluster-Based Back-Pressure Routing Algorithm.
Web engineering with the visual software circuit board.
Semi-symbolic modeling and simulation of circuits and systems.
Design methodology for inductive power transfer systems targeting high power implantable devices.
On Index Selection Schemes for Nested Object Hierarchies.
The Crosspoint-Queued Switch.
A Randomized Web-Cache Replacement Scheme.
A back telemetry-capable active high efficiency rectifier in standard CMOS process.
Towards leveraging closed captions for news retrieval.
Efficient output transition time modeling in CMOS gates with ramp/exponential inputs.
A deformer-based approach to facial rigging.
Webbed Spaces: Between Exhibition and Network (Panel).
Throughput Analysis of End-to-End Measurement-Based Admission Control in IP.
Special properties of the modified DFT to achieve algorithmic fault tolerance in Adaptive Filters.
BCN: Expansible network structures for data centers using hierarchical compound graphs.
An integrated four-port converter for compact and efficient hybrid power systems.
Case Study: GPU-based implementation of sequence pair based floorplanning using CUDA.
Power minimization of a 433-MHz LC VCO for an implantable neural recording system.
Security Model for Web Enabled Date Warehouse.
Accurate Transformation-based Timing Analysis for RC Non-tree Circuits.
Wavelet based detection of moving tree branches and leaves in video.
DBMS Research at a Crossroads: The Vienna Update.
Convergence analysis of continuous-time systems based on feedforward neural networks.
Multiple sub-pixel interpolation filters with adaptive symmetry for high-resolution video coding.
A practical model for subsurface light transport.
One project, four schema languages: medley or melee?
Collaborative filtering meets next check-in location prediction.
Approximating Optimal Spare Capacity Allocation by Successive Survivable Routing.
Track globally, deliver locally: improving content delivery networks by tracking geographic social cascades.
On Model Parameter Estimation for H.264/AVC Rate Control.
Rank aggregation for meta-search engines.
A Chain Reaction DoS Attack on 3G Networks: Analysis and Defenses.
Indexing Data-oriented Overlay Networks.
XML design for relational storage.
A mismatch-robust period-based VCO frequency comparison technique for ULP receivers.
Semantic virtual environments.
On the Potential of Structure-Free Data Aggregation in Sensor Networks.
Design and performance analysis of DS-UWB rake receiver.
Properties of random direction models.
LOD Generation for Urban Scenes
Drive-By Localization of Roadside WiFi Networks.
Walk and learn: a two-stage approach for opinion words and opinion targets co-extraction.
Parameter estimation of Hodgkin-Huxley neuronal model using dual extended Kalman filter.
Learning to classify human object sketches.
Object Database Morphology.
Modelling and analysis of multicell converters using discrete time models.
Early case splitting and false path detection to improve high level ATPG techniques.
Analytical Transient Response and Propagation Delay Model for Nanoscale CMOS Inverter.
A Novel Genetic Algorithm with Cell Crossover for Circuit Design Optimization.
DEFT: Distributed Exponentially-Weighted Flow Splitting.
Portable biomarker detection with magnetic nanotags.
DHT-based traffic localization in the wild.
On Restructuring Nested Relations in Partitioned Normal Form.
A low-voltage, analog power-law function generator.
A 5.2 pJ/pulse impulse radio pulse generator in 90 nm CMOS.
The blues machine.
Bi-criterion optimization of non-uniform filter banks for acoustic echo cancellation.
A parallel architecture for ray-tracing with an embedded intersection algorithm.
Adaptive radiosity textures for bidirectional ray tracing.
AdapCode: Adaptive Network Coding for Code Updates in Wireless Sensor Networks.
Synchronizing semantic stores with commutative replicated data types.
Vegetation on Monsters University.
Design of Cosine-Modulated Pseudo-QMF Banks Using Semidefinite Programming Relaxation.
7-decades tunable translinear SiGe BiCMOS 3-phase sinusoidal oscillator.
Group Event Detection for Video Surveillance.
Binning algorithm for accurate computer aided device modeling.
Performance of Reliable Transport Protocol over IEEE 802.11 Wireless LAN: Analysis and Enhancement.
Rolling boles, optimal XML structure integrity for updating operations.
A Graph-Based Model for Disconnected Ad Hoc Networks.
Migrating web application sessions in mobile computing.
A click model for time-sensitive queries.
Exploiting session-like behaviors in tag prediction.
Guaranteeing the topology of an implicit surface polygonization for interactive modeling.
Fast-automatic 3D face generation using a single video camera.
Mobile Computing: Fertile Research Area or Black Hole? (Panel).
Influence propagation and maximization for heterogeneous social networks.
Fully integrated and reconfigurable architecture for coherent self-testing of IQ ADCs.
A 2-pin input multi frequency power scavenging unit for wireless sensor nodes and RFID tags.
Aggregate Congestion Control for Distributed Multimedia Applications.
Efficient alias-free rendering using bit-masks and look-up tables.
Does social contact matter?: modelling the hidden web of trust underlying twitter.
A controller for wind generators to increase damping of power oscillations.
A semiblind receiver based upon multiple constrained subspace MUD for long-code downlink multirate DS-CDMA systems.
Dynamically Swappable Hardware Design in Partially Reconfigurable Systems.
A new model for adaptive displays based on von Kries hypothesis.
Mixed Techniques to Protect Precharged Busses against Differential Power Analysis Attacks.
Beating Shapes Relying on Moire Level Lines
A reconfigurable IC for wireless monitoring of chemical or electrical neural activity.
Design of orthogonal coded excitation for synthetic aperture imaging in ultrasound systems.
Conecptual Modeling Using and Extended E-R Model (Abstract).
Adaptive Aggregation on Chip Multiprocessors.
Computationally-efficient iterative decoding for storage system design: Min-Sum refined.
To Cache or Not To Cache?
On the Effectiveness of Probabilistic Packet Marking for IP Traceback under Denial of Service Attack.
Analysis of the convergence behavior of the complex Gaussian kernel LMS algorithm.
Reducing Packet Losses in Networks of Commodity IEEE 802.15.4 Sensor Motes Using Cooperative Communication and Diversity Combination.
A noise-tolerant matchline scheme with XOR-based conditional keeper for energy-efficient TCAM.
Output perturbation with query relaxation.
Perturbation analysis of subspace-based semi-blind MIMO channel estimation approaches.
High-order multi-bit incremental converter with Smart-DEM algorithm.
Using proportional transportation similarity with learned element semantics for XML document clustering.
A sub-100nA power management system for wireless structure health monitoring applications.
A novel MUX-FF circuit for low power and high speed serial link interfaces.
A Decomposition Method for Transmission Scheduling in Multi-Channel Wireless Sensor Networks.
Collaborative ICT for Indian business clusters.
DNA-like Learning Algorithm of CNN Template Implementing Boolean Functions.
Mobile tagging and mixed realities.
A Presentation Architecture for Individualized Content.
Topology Control in Heterogeneous Wireless Networks: Problems and Solutions.
Sparse kernel cepstral coefficients (SKCC): Inner-product based features for noise-robust speech recognition.
Satellite Navigation: New Signals, New Challenges.
An Adaptive Block Size Phase Correlation Motion Estimation Using Adaptive Early Search Termination Technique.
3D reconstruction from planar points: A candidate method for authentication of fingerprint images captured by mobile devices.
A real-time motion-feature-extraction image processor employing digital-pixel-sensor-based parallel architecture.
Protection of Information in Relational Data Bases.
Optimal Bandwidth Reservation Schedule in Cellular Network.
The Origin of Power-Laws in Internet Topologies Revisited.
FRM-Based FIR Filters with Minimum Coefficient Sensitivities.
Internet search engines: past and future.
Oscillations with TCP-Like Flow Control in Networks of Queues.
Design, Analysis and Implementation of Integrated Micro-Thermal Control Systems.
A Comparative Study of 6T and 4T SRAM Cells in Double-Gate CMOS with Statistical Variation.
Facilitating Multimedia Database Exploration through Visual Interfaces and Perpetual Query Reformulations.
A parallel processor architecture for graphics arithmetic operations.
A Unified Approach to Optimizing Performance in Networks Serving Heterogeneous Flows.
Best-effort Networks: Modeling and Performance Analysis via Large Networks Asymptotics.
Harmonic Control Network for 2.6 GHz CMOS Class-F Power Amplifier.
Interactive light field display from a cluster of projectors.
ERA: Efficient Serial and Parallel Suffix Tree Construction for Very Long Strings.
DoNet: a semantic domotic framework.
Algorithmic Applications for a new Result on Multivalued Dependencies.
Stackelberg games for energy-efficient power control in wireless networks.
Modeling and simulation of complex heterogeneous systems.
Parsimonious Linear Fingerprinting for Time Series.
Understanding user goals in web search.
Queries and Updates in the coDB Peer to Peer Database System.
Improving the power-delay product in SCL circuits using source follower output stage.
CS4: A Tool for Database Design by Infological Simulation (Abstract).
A novel low-power physical design methodology for MTCMOS.
SWIM: A Simple Model to Generate Small Mobile Worlds.
TicTacToon: a paperless system for professional 2D animation.
ISP and Egress Path Selection for Multihomed Networks.
Designing a Practical Access Point Association Protocol.
A class of reliable UDP-based transport protocols based on stochastic approximation.
A Middleware for Fast and Flexible Sensor Network Deployment.
Aggregate Maintenance for Data Warehousing in Informix Red Brick Vista.
BVH for efficient raytracing of dynamic metaballs on GPU.
Who is SMILing on the Web?
How status and reputation shape human evaluations: consequences for recommender systems.
Current mode DC-DC buck converters with optimal fast-transient control.
Objectivity Industrial Exhibit.
On Network Correlated Data Gathering.
High performance data acquisition system for IRFPA testing.
A CMOS contact imager for locating individual cells.
Efficient similarity joins for near duplicate detection.
Dynamic sawtooth compensation (DSC) technique with self-tuning mode selection (SMS) for current-mode Buck-Boost converter.
Clustering Overhead for Hierarchical Routing in Mobile Ad hoc Networks.
sDTW: Computing DTW Distances using Locally Relevant Constraints based on Salient Feature Alignments.
Performance Issues in Incremental Warehouse Maintenance.
The Meandering Current Mobility Model and its Impact on Underwater Mobile Sensor Networks.
Arithmetic module generator with algorithm optimization capability.
DipZoom: The Internet Measurements Marketplace.
A FVF based output capacitorless LDO regulator with wide load capacitance range.
Truncated MCM using pattern modification for FIR filter implementation.
Rome Reborn.
GridDataBus: Information-centric platform for scalable secure resilient phasor-data sharing.
GoThere: travel suggestions using geotagged photos.
Congestion Control via Online Sampling.
Consensus in networked multi-agent systems via model predictive control with horizon one.
Web based device independent mobile map applications.: the m-CHARTIS system.
Maximum Throughput and Fair Bandwidth Allocation in Multi-Channel Wireless Mesh Networks.
Approaches to the implementation of noise-coupling in continuous-time Delta-Sigma modulators.
Optimal control for base station sleep mode in energy efficient radio access networks.
Measuring harmonics by an improved FFT-based algorithm with considering frequency variations.
Wireless network coding: Deciding when to flip the switch.
A custom GZIP decoder for DTV application.
Task-binding based branch-and-bound algorithm for NoC mapping.
Design and integration of a remotely programmable dental monitoring device.
Cooperative Packet Caching and Shortest Multipath Routing in Mobile Ad hoc Networks.
Balancing Supply and Demand of Bandwidth in Wireless Cellular Networks: Utility Maximization over Powers and Rates.
Efficient Management of Multiversion Documents by Object Referencing.
Effect of Large Buffers on TCP Queueing Behavior.
Computer-mediated performance and extended instrument design.
Digital halftoning with space filling curves.
Towards a legged chip.
Exact regenerating codes for Byzantine fault tolerance in distributed storage.
Lobe asymmetry-based automatic classification of brain magnetic resonance images.
Beat story: life-log system of subjective time using heart beat rate.
Reading a Set of Disk Pages.
Developing practical models for teaching motion capture.
Fundamental and Secondary Issues in the Design of Non-Procedural Relational Languages.
L2P2: Location-aware location privacy protection for location-based services.
Compensation of IQ imbalance and transmitter nonlinearities in broadband MIMO-OFDM.
Improving the coverage of ultra wideband impulse radio by pulse compression.
Letter from the the Associate Editors.
Compressed data structures for annotated web search.
Peceptual distortion metric based on wavelet frequency sensitivity and multiple visual fixations.
Improved characterization of high speed continuous-time &#916;&#931; modulators using a duobinary test interface.
A Compact On-Chip Capacitive-Coupling Scheme for Very-Low Frequency Applications.
The efficient VLSI design of BI-CUBIC convolution interpolation for digital image processing.
A dynamic game solution to malware attack.
Modeling the growth of future web.
Particle swarm localization of acoustic sources in the presence of reverberation.
A Fast 3D-BSG Algorithm for 3D Packing Problem.
MyXDNS: a resquest routing dns server with decoupled server selection.
Towards a development process for geospatial information retrieval and search.
SHRiNK: A method for scaleable performance prediction and efficient network simulation.
I/O-Conscious Data Preparation for Large-Scale Web Search Engines.
OrientStore: A Schema Based Native XML Storage System.
Indexing Multi-Dimensional Uncertain Data with Arbitrary Probability Density Functions.
Noise coupling due to through silicon vias (TSVs) in 3-D integrated circuits.
A reconfigurable FIR filter design using dynamic partial reconfiguration.
A VLSI Architecture for a Fast Computation of the 2-D Discrete Wavelet Transform.
A search engine for natural language applications.
The Development and Application of Data Base Design Tools and Methodology.
XAR-miner: efficient association rules mining for XML data.
Master Stability Function for networks of Chua's circuits with static and dynamic couplings.
A Human Vision System based Flash Picture Coding Method for Video Coding.
Physical layer security from inter-session interference in large wireless networks.
Using statistical topic models to organize and visualize large-scale architectural image databases.
DET FF topologies: A detailed investigation in the energy-delay-area domain.
Turning liabilities into assets: Exploiting deep submicron CMOS technology to design secure embedded circuits.
CosmicAI: generating sky backgrounds through content-based search and flexible composition.
Direct DDFS FM modulator with baseband interpolator.
Block precoder-based energy constrained DFE.
Surveillance face hallucination via variable selection and manifold learning.
Provisioning Quality Controlled Medium Access in UltraWideBand-Operated WPANs.
Accurate transient response model for automatic synthesis of high-speed operational amplifiers.
A 3mW 8-Bit radiation-hardened-by-design DAC for ultra-wide temperature range from -180&#176;C to 120&#176;C.
Collaborative error control method for sequential logic circuits.
A License Management Model to Support B2C and C2C Music Sharing.
Towards a GBit/s Programmable Decoder for LDPC Convolutional Codes.
The Yin and Yang of Processing Data Warehousing Queries on GPU Devices.
Decorating implicit surfaces.
Gamesense.
CLB-based Detection and Correction of Bit-flip faults in SRAM-based FPGAs.
Minimum-Energy Broadcast Using Practical Directional Antennas in All-Wireless Networks.
The External Schema and CODASYL.
An ultra-fast parallel architecture using sequential circuits computing on random bits.
CMOS variable-gain wide-bandwidth CMFB-free differential current feedback amplifier for ultrasound diagnostic applications.
VLSI implementation of a WiMAX/LTE compliant low-complexity high-throughput soft-output K-Best MIMO detector.
Hybrid stereo camera: an IBR approach for synthesis of very high resolution stereoscopic image sequences.
SNR-based frame-level video bit rate allocation.
3.5-D integration: A case study.
Noise model of indirect-feedback sigma-delta image sensors.
Packetostatics: deployment of massively dense sensor networks as an electrostatics problem.
Dual-Buffering Strategies in Object Bases.
A biomimetic CMOS synapse.
A Low Power 4-bit Interleaved Burst Sampling ADC for Sub-GHz Impulse UWB Radio.
A novel approach to statistical simulation of ICS affected by non-linear variabilities.
A Method for Change Computation in Deductive Databases.
Maximum Coverage at Minimum Cost for Multi-Domain IP/MPLS Networks.
Design of a low power mixed-signal RAKE receiver.
An Architecture for Managing Application Services over Global Networks.
Self-Configuring Information Management for Large-Scale Service Overlays.
Electronically tunable current-mode universal biquadratic filter using a single CCCFTA.
Vulnerability and protection for distributed consensus-based spectrum sensing in cognitive radio networks.
Modified SDF Architecture for Mixed DIF/DIT FFT.
Community-driven data grids.
Capacity-Constrained Design of Resilient Multi-Tier Wireless Mesh Networks.
Computer-Aided Average-Value Modeling of Fourth-Order PWM DC-DC Converters.
A framework for evaluating network measures for functional importance.
Realization of MIMO linear discrete-time systems with minimum L<sub>2</sub>-sensitivity and no overflow oscillations.
Adaptive coded aperture projection.
Power-aware NoC router using central forecasting-based dynamic virtual channel allocation.
DSP implementation of a low-complexity algorithm for real-time automated vessel detection in images of the fundus of the human retina.
GeoScope: Online Detection of Geo-Correlated Information Trends in Social Networks.
Low-latency multi-flow broadcasts in fading wireless networks.
Rapid prototyping of web applications combining domain specific languages and model driven design.
A Bit-Stuffing Algorithm for Crosstalk Avoidance in High Speed Switching.
The TreeScape System: Reuse of Pre-Computed Aggregates over Irregular OLAP Hierarchies.
The science of images: a cross-disciplinary introduction to the field of 3-D computer graphics.
On the optimal mobile association in heterogeneous wireless relay networks.
Complex Event Detection at Wire Speed with FPGAs.
Bonding-wire triangular spiral inductor for on-chip switching power converters.
Consideration set generation in commerce search.
A more precise model for web retrieval.
A habit mining approach for discovering similar mobile users.
Inferring Link Loss Using Striped Unicast Probes.
An experimental study of large-scale mobile social network.
FDB: A Query Engine for Factorised Relational Databases.
Scalable Hierarchical Access Control in Secure Group Communications.
SEED: a framework for extracting social events from press news.
A new low-voltage CMOS unity-gain buffer.
Origins London-Belize Website.
Intelligent cage for remotely powered freely moving animal telemetry systems.
An economic side-effect for prefix deaggregation.
A Fast and reliable switching median filter for highly corrupted images by impulse noise.
Basins of attraction for periodic solutions of discretized sliding mode control systems.
High-Performance Dynamic Pattern Matching over Disordered Streams.
A Signal Processing View on Packet Sampling and Anomaly Detection.
Oz: the great and volumetric.
Real-time compositing framework for interactive stereo fMRI displays.
Compact power-efficient CMOS exponential voltage-to-voltage converter.
Balanced Packet Discard for Improving TCP Performance in ATM Networks.
SRAM in hold-operation: Modeling the interaction of soft-errors and switching power-supply noise.
Gossip algorithms: design, analysis and applications.
A Pragmatic Approach to Structured Database Design.
Locking range analysis for injection-locked frequency dividers.
Optimizing throughput for limited receiver circuit power.
Analysis and Performance Evaluation of a Digital Carrier Synchronizer for Modem Applications.
A mixed queueing network model of mobility in a campus wireless network.
Visual thinkers in an age of computer visualization: problems and possibilities.
Policy Based QoS Architecture in MUSE.
Instant radiosity.
A high performance CAVLC encoder design for MPEG-4 AVC/H.264 video coding applications.
Consort: Node-Constrained Opportunistic Routing in wireless mesh networks.
A novel neural network-based linearization and auto-compensation technique for sensors.
Piko: A Framework for Authoring Programmable Graphics Pipelines
Quasi-Resonant Interconnects: A Low Power Design Methodology.
Computational advertising: leveraging user interaction &amp; contextual factors for improved ad retrieval &amp; ranking.
Managing and querying transaction-time databases under schema evolution.
Compact lumped element model for TSV in 3D-ICs.
Offset cancellation for zero crossing based circuits.
Retrieving Top-k Prestige-Based Relevant Spatial Web Objects.
Sampling Biases in IP Topology Measurements.
Indexing for Function Approximation.
On End-to-End Throughput of Opportunistic Routing in Multirate and Multihop Wireless Networks.
0.5V wavelet filters using current mirrors.
BodyQoS: Adaptive and Radio-Agnostic QoS for Body Sensor Networks.
A machine-to-machine architecture to merge semantic sensor measurements.
A Theoretical Analysis of Split Delta-Sigma ADCs.
Double Bubbles Sans Toil and Trouble: Discrete Circulation-Preserving Vortex Sheets for Soap Films and Foams
Finding all modes of nonlinear oscillations by the Krawczyk-Moore-Jones algorithm.
Concept for an adaptive digital front-end for multi-mode wireless receivers.
An adaptive speed function of level set method for moving object extraction.
Using photographic quality images in desktop applications (panel session).
Data Model Equivalence.
Approximate NN queries on Streams with Guaranteed Error/performance Bounds.
A distributed broadcast protocol in multi-hop cognitive radio ad hoc networks without a common control channel.
A Capacitor-Free CMOS Low-Dropout Regulator.
Hardware-efficient filterbank design for fast recursive MDST and IMDST algorithms.
Rango: a case of lighting and compositing a CG animated feature in an FX-oriented facility.
Iolaus: securing online content rating systems.
Accuracy estimate and optimization techniques for SimRank computation.
A technique to design high entropy chaos-based true random bit generators.
Novel MOSFET-only bandgap voltage reference.
Providing Multiple Service Classes For Bursty Data Traffic in Cellular Networks.
Scheduling and binding for low gate leakage nanoCMOS datapath circuit synthesis.
Making Large Scale Deployment of RCP Practical for Real Networks.
Double Mobility: Coverage of the Sea Surface with Mobile Sensor Networks.
Modeling, Analysis and Improvement for BitTorrent-Like File Sharing Networks.
SplashDisplay: volumetric projection using projectile beads.
Classification of access network types: Ethernet wireless LAN, ADSL, cable modem or dialup?
A free but efficient class AB two-stage operational amplifier.
Fast HEVC intra mode decision using matching edge detector and kernel density estimation alike histogram generation.
Quill: a collaborative design assistant for cross platform web application user interfaces.
A Faceted Query Engine Applied to Archaeology.
Analyzing Quantitative Databases: Image is Everything.
REHIST: Relative Error Histogram Construction Algorithms.
Packet distribution Algorithms for Sensor Networks.
Analysis of n-Dimensional Quadtrees using the Hausdorff Fractal Dimension
Emancipated Pixels: Real-World Graphics in the Luminous Room.
Analog front-end RX design for UWB impulse radio in 90nm CMOS.
A best-first tree-searching approach for ML decoding in MIMO system.
Tekken 6 bloodline rebellion intro.
Bandwidth Allocation for Virtual Paths (BAVP): Investigation of Performance of Classical Constrained and Genetic Algorithm Based Optimisation Techniques.
A floating gate graphene FET complementary inverter with symmetrical transfer characteristics.
Leveraging user comments for aesthetic aware image search reranking.
Preface for the TempWeb '13 Workshop.
Allocating inverted index into flash memory for search engines.
PASSAGES: Preserving Anonymity of Sources and Sinks against Global Eavesdroppers.
Optimization of Systems of Algebraic Equations for Evaluating Datalog Queries.
Monolithic Spiral Transformers: A Design Methodology.
Minimum Cost Data Aggregation with Localized Processing for Statistical Inference.
On the use of joint diagonalization in blind signal processing.
Overview of Turn Data Management Platform for Digital Advertising.
Topic segmentation of message hierarchies for indexing and navigation support.
Improving the Statistical Properties of Number Sequences Produced by Pseudorandom Generators derived from the R&eacute;nyi Chaotic Map.
A New ACK Policy To Mitigate the Effects of Coexisting IEEE 802.11/802.11e Devices.
Perspective-computer graphics in Europe and Japan (panel session).
Design and realization of stereoscopic 3D for Disney classics.
Fast and accurate estimation of gain and sample-time mismatches in time-interleaved ADCs using on-chip oscillators.
Cross-scene abnormal event detection.
Growing documentary: creating a collaborative computer-supported story telling environment.
Space Efficiency in Synopsis Construction Algorithms.
Mining Top-K Large Structural Patterns in a Massive Network.
Adaptive mode and modulation coding switching scheme in MIMO multicasting system.
Stimulating Cooperation in Multi-hop Wireless Networks Using Cheating Detection System.
Projected light microscopy.
Updates for Structure Indexes.
Selectivity Estimation for Fuzzy String Predicates in Large Data Sets.
Perspective dragging: quick area selection in photos.
Lighting technology of the last of us.
AMS and RF design for reliability methodology.
Optimal Top-K Query Evaluation for Weighted Business Processes.
Large Scale Analysis of the eDonkey P2P File Sharing System.
Linear current mode image sensor with focal plane spatial image processing.
ClouDiA: A Deployment Advisor for Public Clouds.
A mode-mapping and optimized MV conjunction based MGS-scalable SVC to AVC IPPP transcoder.
Multi-chains encoding scheme in low-cost ATE.
Performance of Random Access Scheduling Schemes in Multi-Hop Wireless Networks.
A 27-GHz low-power push-push LC VCO with wide tuning range in 65nm CMOS.
Q-CSMA: Queue-Length Based CSMA/CA Algorithms for Achieving Maximum Throughput and Low Delay in Wireless Networks.
I want my virtual friends to be life size!: adapting Second Life to multi-screen projected environments.
A tool for design exploration and power optimization of CMOS RF circuits blocks.
Discovering geographical topics in the twitter stream.
Variable increment step based reconfigurable interleaver for multimode communication application.
A New Quadrature LC-Oscillator.
The Decomposition Versus Synthetic Approach to Relational Database Design.
High Performance Dictionary-Based String Matching for Deep Packet Inspection.
Impact of MOS threshold-voltage mismatch in current-steering DACs for CT &#931;&#916; modulators.
SmartSeer: Using a DHT to Process Continuous Queries Over Peer-to-Peer Networks.
Query clustering using click-through graph.
The Case for Determinism in Database Systems.
A cyclic vernier time-to-digital converter synthesized from a 65nm CMOS standard library.
A colloidal display: membrane screen that combines transparency, BRDF and 3D volume.
Disparity map acquisition with occlusion handling using warping constraint.
3D reconstruction of intricate objects using planar cast shadows.
Robust analytical design of equiripple comb FIR filters.
ASCENT: Adaptive Self-Configuring sEnsor Networks Topologies..
The flying : Kinect art using OpenNI and learning system.
A clock network of distributed ADPLLs using an asymmetric comparison strategy.
WorldBrush: Interactive Example-based Synthesis of Procedural Virtual Worlds
A model for efficient and flexible image computing.
Analysis of communication models in web service compositions.
Animation and rendering of complex water surfaces.
Image-based visual hulls.
Lock-free consistency control for web 2.0 applications.
Tradeoffs in Processing Complex Join Queries via Hashing in Multiprocessor Database Machines.
Touch-less interaction smartphone on go!
Enhancing industry participation in ISCAS and Circuits and Systems Society.
A motion sensor interactive interface for viewing and manipulating protein structural data in 3D.
Indexing Mixed Types for Approximate Retrieval.
Experiments with persian text compression for web.
Overclocking datapath for latency-error tradeoff.
Graphical representation of RDF queries.
A novel approach for FFT data reordering.
Pixelating vector line art.
Detection of a preseizure state in epilepsy: signal prediction by maximally weakly nonlinear networks?
Variance Analysis for Monte Carlo Integration
Weighted Viterbi decoding for MIMO-OFDM systems with linear precoding.
Drive and sense interface for gyroscopes based on bandpass sigma-delta modulators.
Partitioning RDF exploiting workload information.
Sampling clock jitter estimation and compensation in ADC circuits.
EnLoc: Energy-Efficient Localization for Mobile Phones.
Improved hybrid coding scheme for intra 4&times;4 residual block produced by H.264/AVC.
Gradient domain HDR compositing.
Soundness proof of Z semantics of OWL using institutions.
Phoiling phishing.
Link scheduling in sensor networks: distributed edge coloring revisited.
Impact of power control on the performance of ad hoc wireless networks.
Programming algorithms for multilevel phase-change memory.
Interactive Schema Translation with Instance-Level Mappings.
Landmark Selection and Greedy Landmark-Descent Routing for Sensor Networks.
Moving big data to the cloud.
Simulation techniques for noise-analysis in the PLL design process.
An importance-driven radiosity algorithm.
Group Recommendation: Semantics and Efficiency.
Data Markets in the Cloud: An Opportunity for the Database Community.
Lighting and rendering <i>Alice in Wonderland</i>.
Content-adaptive parallax barriers for automultiscopic 3D display.
A low-phase-noise LC QVCO with bottom-series coupling and capacitor tapping.
Tunable Locally-Optimal Geographical Forwarding in Wireless Sensor Networks With Sleep-Wake Cycling Nodes.
Sailer: an effective search engine for unified retrieval of heterogeneous xml and web documents.
On the Trade-Off Between Energy and Multicast Efficiency in 802.16e-Like Mobile Networks.
The Effect of Skewed Data Access on Buffer Hits and Data Contention an a Data Sharing Environment.
The Implementation of GERM, An Entity-Relationship Data Base Management System
The webinos project.
Increasing scene complexity: distributed vectorized view culling.
Autocalibration for virtual environments tracking hardware.
Implementation of a Fuzzy-Set Theoretic Data Structure System (Abstract).
Advances in semantic multimedia analysis for personalised content access.
Tonality Index of Sigma-Delta Modulators : A Psychoacoustics Model Based Approach.
Finding minimum interconnect sub-arrays in reconfigurable VLSI arrays.
Gimme' the context: context-driven automatic semantic annotation with C-PANKOW.
Reducing the effects of component mismatch by using relative size information.
Scrolling behaviour with single- and multi-column layout.
Analysis of TDMA crossbar real-time switch design for AFDX networks.
Encoder architecture with throughput over 10 Gbit/sec for quasi-cyclic LDPC codes.
A CNN approach to computing arbitrary Boolean functions.
A low-distortion fourth-order bandpass delta-sigma modulator.
Design of a Massively Parallel Vision Processor based on Multi-SIMD Architecture.
Joint Scheduling and Congestion Control in Mobile Ad-Hoc Networks.
Cat Shit One: the animated series.
Tree-structured linear-phase Nyquist FIR filter interpolators and decimators.
Evita raced: metacompilation for declarative networks.
True Correlated Double Sampling and Comparator Design for Time-based Image Sensors.
Demonstration of the TrajStore System.
Service Capacity of Peer to Peer Networks.
An OAI Approach to Sharing Subject Gateway Content.
On Representing Incomplete Information in a Relational Data Base
Web projections: learning from contextual subgraphs of the web.
Exploring the cloud from passive measurements: The Amazon AWS case.
Multi-Layer Perceptron including glial pulse and switching between learning and non-learning.
Information Systems Design Approach Integrating Data and Transactions
Feline: Fast Elliptical Lines for Anisotropic Texture Mapping.
Memory-efficient scalable video encoder architecture for multi-source digital home environment.
Privacy-Aware Mobile Services over Road Networks.
Synthesis of Polynomial-based Nonlinear Device and Harmonic Shifting Technique for Virtual Bass System.
On the Distributions of the Relative Phase of Complex Wavelet Coefficients.
Network equilibrium of heterogeneous congestion control protocols.
An autostereoscopic display.
Beyond triangles: gigavoxels effects in video games.
From "Think Like a Vertex" to "Think Like a Graph".
Deploying Mesh Nodes under Non-Uniform Propagation.
The stereoscopic conversion pipeline for John Carter.
Real-Time Databases (Panel).
Epidemiological Modelling of Peer-to-Peer Viruses and Pollution.
Improving ReduceTask data locality for sequential MapReduce jobs.
Lip synchronization by acoustic inversion.
Understanding user spatial behaviors for location-based recommendations.
A CMOS image sensor with spiking pixels for retinal stimulation.
On the throughput scaling of Cognitive Radio ad hoc networks.
Surface: a film from underneath.
Design of hybrid continuous-time discrete-time delta-sigma modulators.
Symmetry-aware analog layout placement design handling substrate-sharing constraints.
Architecture and algorithms for an IEEE 802.11-based multi-channel wireless mesh network.
Heavenly appeals.
Data Reuse method between Heterogeneous Partitions (DRHP) in H.264/AVC motion compensator.
A highly efficient method for extracting FSMs from flattened gate-level netlist.
An Object-based Approach to Plenoptic Video Processing.
A comparative web browser (CWB) for browsing and comparing web pages.
A framework of spatio-temporal analysis for video surveillance.
Low Fixed Pattern Noise Current-mode Imager Using Velocity Saturated Readout Transistors.
MLC STT-RAM design considering probabilistic and asymmetric MTJ switching.
Localized Statistical 3D Thermal Analysis Considering Electro-Thermal Coupling.
Joint relevance and freshness learning from clickthroughs for news search.
Measuring Availability in the Domain Name System.
Geographical topic discovery and comparison.
A pilot study of cyber security and privacy related behavior and personality traits.
An Energy-efficient Reconfigurable Viterbi Decoder on a Programmable Multiprocessor.
A Lightweight Approach to Semantic Tagging.
Indexing the Earth Mover's Distance Using Normal Distributions.
On the modeling and the stability of continuous-time Sigma-Delta-Modulators.
A high speed IC Random Number Generator based on phase noise in ring oscillators.
TURNUS: A design exploration framework for dataflow system design.
A high speed configurable FPGA architecture for k-mean clustering.
The Internet Dark Matter - on the Missing Links in the AS Connectivity Map.
Empirical Evaluation of Techniques for Measuring Available Bandwidth.
Incremetal Spatio-Temporal Feature Extraction and Retrieval for Large Video Database.
Advanced Peer Clustering and Firework Query Model in the Peer-to-Peer Network.
Novel VLSI implementation of Peano-Hilbert curve address generator.
Feasibility study of FPGA-based equalizer for 112-Gbit/s optical fiber receivers.
Near Optimal Multicriteria Spanner Constructions in Wireless Ad-Hoc Networks.
A Novel Zero Dynamics Design Method and its Application to Hydraulic Turbine Governor.
Adaptive channel equalization: A simplified approach using the quantized-LMF algorithm.
Sybil Attacks Against Mobile Users: Friends and Foes to the Rescue.
Hardness and Approximation of the Survivable Multi-Level Fat Tree Problem.
SnoopyTagging: recommending contextualized tags to increase the quality and quantity of meta-information.
How Bad is Suboptimal Rate Allocation?
Universal embedded compression engine for LCD TV system-on-a-chip with Band-Expansion Progressive Wavelet Coding.
Lightweight Mutual Authentication and Ownership Transfer for RFID Systems.
Poisson AER generator: inter-spike-intervals analysis.
A high resolution and high accuracy R-2R DAC based on ordered element matching.
Features of memristor emulator-based artificial neural synapses.
Designing Information-Preserving Mapping Schemes for XML.
Active bandpass filter using transformer feedback in 0.18-&micro;m CMOS for 802.11a wireless LAN.
Learning to detect phishing emails.
Experimental results on wideband spectrum sensing using random sampling ADC in 90nm CMOS.
Computer graphics achievement award: Przemyslaw Prusinkiewicz.
Hardware implementation of the double-tree scan architecture.
An efficient distributed algorithm for resource allocation in large-scale coupled systems.
A Hall sensor microsystem with continuous gain calibration using fully integrated references.
A skip-list approach for efficiently processing forecasting queries.
Effective modeling of CT functions for fast simulations using MATLAB-Simulink and VHDLAMS applied to Sigma-Delta architectures.
Bargaining towards maximized resource utilization in video streaming datacenters.
Limiting Sybil Attacks in Structured P2P Networks.
On the Impact of Mobility on Multicast Capacity of Wireless Networks.
Location and the web (LocWeb 2008).
Emergence of equilibria from individual strategies in online content diffusion.
Sigma delta ADC with a dynamic reference for accurate temperature and voltage sensing.
Context-aware image semantic extraction in the social web.
Statistical Databases.
Border Games in Cellular Networks.
PLASMA: A new routing paradigm for wireless multihop networks.
Towards Graph Containment Search and Indexing.
Issues in Distributed Database Management Systems: A Technical Overview.
A 20-MS/s sigma delta modulator for 802.11a applications.
VRML: Prelude and Future (Panel).
Super-resolution technique for thermography with dual-camera system.
XBenchMatch: a Benchmark for XML Schema Matching Tools.
Knowledge continuous integration process (K-CIP).
Bare hand interaction in tabletop augmented reality.
Full-Coverage and k-Connectivity (k=14, 6) Three Dimensional Networks.
Design of a step-up dc-dc converter with on-chip coupled inductors.
Curve-to-curve associations in spline-based inbetweening and sweeping.
Front-end amplifier of low-noise and tunable BW/gain for portable biomedical signal acquisition.
Assessing the Vulnerability of the Fiber Infrastructure to Disasters.
A multiparametric biosensor array for on-chip cell culture with feedback controlled microfluidics.
Predictive Load Control for Flexible Buffer Allocation.
A novel refractometer architecture.
Non-uniform Recursive Subdivision Surfaces.
An Adaptive Hybrid Server Architecture for Client Caching ODBMSs.
Design of robust H<sup>&#8734;</sup> Filters for markovian jump systems with time-varying delays and parametric uncertainties.
Novel low complexity lattice filters with overflow property close to the normalized lattice.
Compound noise analysis in digital circuits using blind source separation.
Expertise networks in online communities: structure and algorithms.
Clustering in cooperative networks.
A new WiMAX sigma-delta modulator with constant-Q active inductors.
A 0.01%THD, 70dB PSRR Single Ended Class D using Variable Hysteresis Control for Headphone Amplifiers.
LOGML - XML Language for Web Usage Mining.
Stack memory design for a low-cost instruction folding Java processor.
Pixel-Level Image Fusion Scheme based on Linear Algebra.
Watermarking in Conjugate Ordered Dither Block Truncation Coding Images.
Scalable IP Lookup for Programmable Routers.
Multi-VPN Optimization for Scalable Routing via Relaying.
Random Sampling from B+ Trees.
Are Web Services the Next Revolution in e-Commerce? (Panel).
The Nonlinear Class-E Amplifier: A Case Study of Harmonic Balance Applied to Switched Circuits.
A Mechanism for Managing the Buffer Pool in a Relational Database System Using the Hot Set Model.
On the Use of Destination Set Grouping to Improve Inter-Receiver Fairness for Multicast ABR Sessions.
Quality Views: Capturing and Exploiting the User Perspective on Data Quality.
A Network Measurement Architecture for Adaptive Applications.
Effective early termination using adaptive search order for frame rate up-conversion.
Two years of short URLs internet measurement: security threats and countermeasures.
Scalable Cycle-Breaking Algorithms for Gigabit Ethernet Backbones.
Opportunistic Routing with Congestion Diversity in Wireless Multi-hop Networks.
A low-voltage low-noise DC-DC flyback converter with delta-sigma modulation.
Experimental validation of a novel adaptive controller for piecewise affine systems.
L-shaped segmentations in motion-compensated prediction of H.264.
IP Fast ReRoute: Lightweight Not-Via without Additional Addresses.
Adapting databases and WebDAV protocol.
A robust PRML read channel with digital timing recovery for multi-format optical disc.
Design considerations and experimental results of continuously-tuned reconfigurable CMOS LNAs.
Complex Network Measurements: Estimating the Relevance of Observed Properties.
On Multi-Column Foreign Key Discovery.
Auditory speech processing for scale-shift covariance and its evaluation in automatic speech recognition.
A scripting language for Digital Content Creation applications.
A Framework for Optimal Battery Management for Wireless Nodes.
Computation of unstable limit cycles in large-scale power system models.
A novel CMOS current mode fully differential tanh (x) implementation.
11 GHz UGBW Op-amp with feed-forward compensation technique.
Capacitor scaling for low-power design of cyclic analog-to-digital converters.
Improved Wideband Blind Adaptive System Identification Using Decorrelation Filters for the Localization of Multiple Speakers.
System Co-Design and Data Management for Flash Devices.
Multimode digital SMPS controller IC for low-power management.
A Dynamic Frame Sizing Algorithm for CICQ Switches with 100% Throughput.
Estimating fluid simulation parameters from videos.
A novel high-speed and low-power negative voltage level shifter for low voltage applications.
Design and analysis of skewed-distribution scan chain partition for improved test data compression.
Per-Flow Queueing by Dynamic Queue Sharing.
IP fast ReRoute: Loop Free Alternates revisited.
FingerSight&amp;trade;: fingertip control and haptic sensing of the visual environment.
Surface reconstruction from point set using projection operator.
Theory of placement by numDAG related with single-sequence, SP, BSG, and O-tree.
Radialize: a tool for social listening experience on the web based on radio station programs.
Alhambra: a system for creating, enforcing, and testing browser security policies.
Object-Oriented Database Systems.
Modeling the flow and change of information on the web.
Photon density estimation using multiple importance sampling.
Building Usable Menu-Based Natural Language Interfaces To Databases.
Improved content adaptive update weight control in motion-compensated temporal filtering.
Maximizing Restorable Throughput in MPLS Networks.
A 0.18-&micro;m CMOS Squarer Circuit for a Non-Coherent UWB Receiver.
What's New: Finding Significant Differences in Network Data Streams.
Study of near consensus complex social networks using eigen theory.
Simrank++: query rewriting through link analysis of the clickgraph (poster).
Revenue-maximizing pricing and capacity expansion in a many-users regime.
Post-placement STI well width adjusting by geometric programming for device mobility enhancement in critical path.
On the performance of TPC-based STBC coded MIMO-OFDM system over IMT2000 channels.
Ultrafast Photonic Label Switch for Asynchronous Packets of Variable Length.
Low-complexity decision directed method for carrier frequency offset estimation of IEEE 802.11ad.
NanoProtean: Scalable System Software for a Gigabit Active Router.
A Novel Index Supporting High Volume Data Warehouse Insertion.
Business Process Cockpit.
Peer-to-Peer Similarity Search in Metric Spaces.
Supporting Ontology-Based Semantic matching in RDBMS.
A System Architecture Exploration on the Configurable HW/SW Co-design for H.264 Video Decoder.
Design of Reversible Sequential Elements With Feasibility of Transistor Implementation.
Utility-Driven Spatiotemporal Sampling Using Mobile Sensors.
Live Demonstration: Hardware Platform and Implementation of a Real-time Multi-user MIMO-OFDM Testbed.
Performance analysis of a correlation-based optical flow algorithm under noisy environments.
Scalable spatio-temporal knowledge harvesting.
Efficient Snapshot Differential Algorithms for Data Warehousing.
High Performance Hardware for Database Systems.
Impact of power-law topology on IP-level routing dynamics: Simulation results.
Simple and Efficient k-Coverage Verification without Location Information.
Application of frequency-response masking technique to the design of a novel modified-DFT filter bank.
Computational Interlocking Furniture Assembly
Distributed graph pattern matching.
Orthogonalized Linear Discriminant Analysis based on Modified Generalized Singular Value Decomposition.
Mobility Reduces Uncertainty in MANETs.
Enhanced Subquery Optimizations in Oracle.
Formalization of Database Systems - and a Formal Definition of IMS (Invited Paper).
Model-based matching and hinting of fonts.
Enhanced SAR ADC energy efficiency from the early reset merged capacitor switching algorithm.
Low power binary addition using carry increment adders.
PhotoSketch: a sketch based image query and compositing system.
Intelligent Rollups in Multidimensional OLAP Data.
Reconfigurable clock polarity assignment for peak current reduction of clock-gated circuits.
Building a Lifestyle Recommender System.
Innovations approach to MMSE waterfilling based equalizers.
Important Issues in Distributed Data Base Management Systems.
Automatic colorization of grayscale images using multiple images on the web.
Periscope/SQ: Interactive Exploration of Biological Sequence Databases.
Multi-Terabit/s IP Switching with Guaranteed Service for Streaming Traffic.
Relationship Merging in Schema Integration.
A technique for counting DNSSEC validators.
Channel allocation in non-cooperative multi-radio multi-channel wireless networks.
Resource Allocation for Downlink Statistical Multiuser QoS Provisionings in Cellular Wireless Networks.
Benchmarking Spatial Join Operations with Spatial Output.
Data-Sharing Relationships in the Web.
Area and Time Efficient Cellular Non-linear Networks.
Hardware accelerated rendering of antialiasing using a modified a-buffer algorithm.
Pulse width and position modulation for fully digital audio amplifier.
A power management architecture for fast per-core DVFS in heterogeneous MPSoCs.
End User Access to Very Large Databases in an Automated Office/Workstation Environment.
Two-Stage OTA Design Based on Settling-Time Constraints.
Improved Linear Light Source material reflectance scanning.
A one-layer recurrent neural network for constrained single-ratio linear fractional programming.
Complex Queries over Web Repositories.
Is there life after bit error rate or before?
Towards Semantic Trajectory Data Analysis: A Conceptual and Computational Approach.
Complex Phenomena in SEPIC Converter Based on Sliding Mode Control.
Optimized QPSK modulator for DVB-S applications.
VIRO: A scalable, robust and namespace independent virtual Id routing for future networks.
Multiobjective optimization for transistor sizing sub-threshold CMOS logic standard cells.
A tunable floating gate CMOS resistor for low-power and low-voltage applications.
Rain removal from dynamic scene based on motion segmentation.
3D stacking for multi-core architectures: From WIDEIO to distributed caches.
Affinity rank: a new scheme for efficient web search.
Coarse irradiance estimation using curvilinear skeleton.
Direction-Preserving Trajectory Simplification.
Throughput-Delay Tradeoffs in Large-Scale MANETs with Network Coding.
Towards more Informative User Interfaces.
A Normal Form for Abstract Syntax.
Multi-resolution depth-of-field rendering.
WaveCluster: A Multi-Resolution Clustering Approach for Very Large Spatial Databases.
A CMOS image sensor with focal plane SPIHT image compression.
GoGetIt!: a tool for generating structure-driven web crawlers.
Subthreshold Leakage Reduction: A Comparative Study of SCL and CMOS Design.
A baseball exploration system using spatial pattern recognition.
Front Matter.
Visual Web Information Extraction with Lixto.
Data-driven Color Manifolds
SC filter for RF down conversion with wideband image rejection.
Spotter: A model based active geolocation service.
Linking content in unstructured sources.
Current mode multiple-valued adder for cryptography processors.
A new construction algorithm of visual crytography for gray level images.
A 5.3GHz low-phase-noise LC VCO with harmonic filtering resistor.
Fast dynamic reranking in large graphs.
45-nm Planar bulk-CMOS 23-GHz LNAs with high-Q above-IC inductors.
Energy Efficient Scheduling with Individual Packet Delay Constraints.
Two birds with one stone: a graph-based framework for disambiguating and tagging people names in web search.
Cost-efficient decimal adder design in Quantum-dot cellular automata.
Power-Controlled Data Prefetching/Caching in Wireless Packet Networks.
Composite Events for Active Databases: Semantics, Contexts and Detection.
Factal: integrating deep web based on trust and relevance.
Modeling and predicting behavioral dynamics on the web.
Modeling dynamic stability of SRAMS in the presence of single event upsets (SEUs).
Optimizing Nested Queries with Parameter Sort Orders.
SQL QueRIE Recommendations.
The emerging JPEG-2000 security (JPSEC) standard.
SlideOR: Online Opportunistic Network Coding in Wireless Mesh Networks.
Demonstration of latency reduction in electrical interconnections using optical fanout.
Distributed Power Control for Cognitive User Access based on Primary Link Control Feedback.
User-generated metadata in audio-visual collections.
Network utilization: The flow view.
GPU-based audio via the VGA port.
Digitally-controlled RF passive attenuator in 65 nm CMOS for mobile TV tuner ICs.
Energy-Efficient Interference-Based Routing for Multi-Hop Wireless Networks.
Illuminating the Dark Side of Web Services.
Adaptive Data Structures for IP Lookups.
An improved read/write scheme for anchorless NEMS-CMOS non-volatile memory.
A Survey of Tensor Methods.
Optimization Based Rate Control for Multicast with Network Coding.
Teaching animation in computer science.
Compressing and searching XML data via two zips.
Exploring the trade-off between label size and stack depth in MPLS Routing.
High quality previewing of shading and lighting for Killzone3.
Design methodology of multistage time-domain logic speculation circuits.
Non-uniform random membership management in peer-to-peer networks.
Reduced-size ultra-wideband true-time-delay beam-forming receivers.
Surface motion graphs for character animation from 3D video.
Efficient Processing of k Nearest Neighbor Joins using MapReduce.
The Entity Join.
Modeling/predicting the evolution trend of osn-based applications.
Analyzing web page headings considering various presentation.
An Autonomic Intrusion Detection System Based on Behavioral Network Engineering.
Finite switching frequency effects in the sliding mode control of the double integrator system.
High-Dimensional OLAP: A Minimal Cubing Approach.
ECG Cancellation for Surface Electromyography Measurement Using Independent Component Analysis.
Extended counting ADC for 32-channel neural recording headstage for small animals.
Resource control for loss-sensitive traffic in CDMA networks.
DF-DICE: a scalable solution for soft error tolerant circuit design.
Co-browsing dynamic web pages.
A rail to rail, slew-boosted pre-charge buffer.
Structural analysis of Petri nets with batch processing arcs.
An uncoded BER comparison between DFE-SCCP and OFDM using a convex analysis framework.
Routing Fairness in Chord: Analysis and Enhancement.
Combining classification with clustering for web person disambiguation.
Distilling Superior Peers in Large-Scale P2P Streaming Systems.
Early termination schemes for fast intra mode decision in High Efficiency Video Coding.
An improved SAR controller for DLL applications.
Full-text search in email archives using social evaluation, attached and linked resources.
A single-chip audio system with delta-sigma DAC and class-D amplifier.
Low-voltage self-oscillating class E electronic ballast for fluorescent lamps.
Robust wide range of supply-voltage operation using continuous adaptive size-ratio gates.
ZoomRDF: semantic fisheye zooming on RDF data.
Architecture and Abstractions for Environment and Traffic Aware System-Level Coordination of Wireless Networks: The Downlink Case.
GalaTex: a conformant implementation of the XQuery full-text language.
Fast mode selection to reduce the encoding complexity of H.264/AVC.
A Pulse-based Amplifier and Data Converter for Bio-potentials.
Efficient multicasting approaches using collection-distribution networks.
On The Satisfiability of Dependency Constraints in Entity-Relationship Schemata.
Per-survivor processing Viterbi decoder for Bluetooth applications.
Joint Congestion Control and OFDMA Scheduling for Hybrid Wireline-Wireless Networks.
A SMIL-based Real-Time Interactive Sharing System for Distance Learning.
Mode dependent deblocking filter for video coding.
Mapping channel estimation and MIMO detection in LTE-advanced on a reconfigurable cell array.
Building Structured Web Community Portals: A Top-Down, Compositional, and Incremental Approach.
Efficiently Linking Text Documents with Relevant Structured Information.
APT: Accurate outdoor pedestrian tracking with smartphones.
A Novel Low Power Hybrid Loop Filter for Continuous-time Sigma-delta Modulators.
Visualizing the Internet: putting the user in the driver's seat (panel session).
Towards Automated Performance Tuning for Complex Workloads.
A 10 Gb/s optical receiver in 0.25 &micro;m silicon-on-sapphire CMOS.
An Integrated Switching Power Converter with a Hybrid Pulse-Train/PWM Control.
Oracle8i Index-Organized Table and Its Application to New Domains.
[truncated: 507 more rows]
